# Supplementary material for: (Acetato-κO){bis­[(2,4-dimethyl-1H-pyrazol-1-yl)meth­yl][(pyridin-2-yl)meth­yl]amine}­cobalt(II) hexa­fluorido­phosphate
Source: Acta Crystallogr Sect E Struct Rep Online. 2012 Sep 8;68(Pt 10):m1249. doi: 10.1107/S1600536812035222 (PMC3470138; doi:10.1107/S1600536812035222)
Supplement: Supplementary file 1 [file e-68-m1249-sup1.cif]

##############################################################################
#                                                                            #
# This CIF contains the data in a paper accepted for publication in          #
# Acta Crystallographica Section E. It conforms to the requirements of       #
# Notes for Authors for Acta Crystallographica Section E, and has been       #
# peer reviewed under the auspices of the IUCr Commission on Journals.       #
#                                                                            #
# Full details of the Crystallographic Information File format               #
# are given in the paper "The Crystallographic Information File (CIF):       #
# a New Standard Archive File for Crystallography" by S. R. Hall, F. H.      #
# Allen and I. D. Brown [Acta Cryst. (1991), A47, 655-685].                  #
#                                                                            #
# The current version of the core CIF dictionary is obtainable from          #
# ftp://ftp.iucr.org/pub/cif_core.dic.                                       #
#                                                                            #
# Software is freely available for graphical display of the structure(s)     #
# in this CIF. For information consult the CIF software page                 #
# http://www.iucr.org/resources/cif/software.                                #
#                                                                            #
# This file may be used for bona fide research purposes within the           #
# scientific community so long as proper attribution is given to the journal # 
# article from which it was obtained.                                        #
#                                                                            #
##############################################################################
data_I
_audit_creation_method     SHELXL-97
_chemical_name_systematic
;
(Acetato-\k<i>O</i>){bis[(2,4-dimethyl-1<i>H</i>-
pyrazol-1-yl)methyl][(pyridin-2-yl)methyl]amine}cobalt(II)
hexafluoridophosphate
;
_chemical_formula_moiety     'C20 H27 Co N6 O2 +, F6 P -'
_chemical_formula_sum     'C20 H27 Co F6 N6 O2 P'
_chemical_formula_iupac     '[Co (C2 H3 O2) (C18 H24 N6)] P F6'
_chemical_formula_weight     587.38
_symmetry_cell_setting     monoclinic
_symmetry_space_group_name_H-M     'P 21/n'
_symmetry_space_group_name_hall     '-P 2yn'
loop_
    _symmetry_equiv_pos_as_xyz
    'x, y, z'
    '-x+1/2, y+1/2, -z+1/2'
    '-x, -y, -z'
    'x-1/2, -y-1/2, z-1/2'
_cell_length_a     13.7489(6)
_cell_length_b     13.0185(5)
_cell_length_c     15.4765(7)
_cell_angle_alpha     90.00
_cell_angle_beta     115.759(6)
_cell_angle_gamma     90.00
_cell_volume     2494.9(2)
_cell_formula_units_Z     4
_cell_measurement_reflns_used     4897
_cell_measurement_theta_min     2.14
_cell_measurement_theta_max     26.00
_cell_measurement_temperature     293(2)
_exptl_crystal_description     block
_exptl_crystal_colour     green
_exptl_crystal_size_max     0.25
_exptl_crystal_size_mid     0.20
_exptl_crystal_size_min     0.20
_exptl_crystal_density_diffrn     1.564
_exptl_crystal_density_meas     1.564
_exptl_crystal_density_method     'not measured'
_exptl_crystal_F_000     1204
_exptl_absorpt_coefficient_mu     0.827
_exptl_absorpt_correction_type     multi-scan
_exptl_absorpt_process_details     '(CrysAlis RED; Oxford Diffraction, 2006)'
_exptl_absorpt_correction_T_min     0.8199
_exptl_absorpt_correction_T_max     0.8520
_exptl_special_details     ?
_diffrn_ambient_temperature     293(2)
_diffrn_radiation_type     MoK\a
_diffrn_radiation_wavelength     0.71073
_diffrn_radiation_source     'fine-focus sealed tube'
_diffrn_radiation_monochromator     graphite
_diffrn_measurement_device_type     'Oxford Diffraction Gemini S Ultra'
_diffrn_measurement_method     '\w scans'
_diffrn_detector_area_resol_mean     0
_diffrn_reflns_number     19458
_diffrn_reflns_av_R_equivalents     0.0560
_diffrn_reflns_av_sigmaI/netI     0.0724
_diffrn_reflns_theta_min     2.14
_diffrn_reflns_theta_max     26.00
_diffrn_reflns_theta_full     26.00
_diffrn_measured_fraction_theta_max     0.999
_diffrn_measured_fraction_theta_full     0.999
_diffrn_reflns_limit_h_min     -16
_diffrn_reflns_limit_h_max     16
_diffrn_reflns_limit_k_min     -16
_diffrn_reflns_limit_k_max     15
_diffrn_reflns_limit_l_min     -18
_diffrn_reflns_limit_l_max     19
_diffrn_standards_number     0
_diffrn_standards_interval_count     0
_diffrn_standards_interval_time     0
_diffrn_standards_decay_%     0
_refine_special_details
;
Refinement of <i>F</i>^2^ against ALL reflections. The weighted <i>R</i>-factor
<i>wR</i> and goodness of fit <i>S</i> are based on <i>F</i>^2^, conventional
<i>R</i>-factors <i>R</i> are based on <i>F</i>, with <i>F</i> set to zero for
negative <i>F</i>^2^. The threshold expression of <i>F</i>^2^ >
\s(<i>F</i>^2^) is used only for calculating <i>R</i>-factors(gt) <i>etc</i>.
and is not relevant to the choice of reflections for refinement.
<i>R</i>-factors based on <i>F</i>^2^ are statistically about twice as large
as those based on <i>F</i>, and <i>R</i>- factors based on ALL data will be
even larger.
;
_reflns_number_total     4890
_reflns_number_gt     3136
_reflns_threshold_expression     I>2sigma(I)
_refine_ls_structure_factor_coef     Fsqd
_refine_ls_matrix_type     full
_refine_ls_R_factor_all     0.0882
_refine_ls_R_factor_gt     0.0508
_refine_ls_wR_factor_gt     0.1198
_refine_ls_wR_factor_ref     0.1292
_refine_ls_goodness_of_fit_ref     0.971
_refine_ls_restrained_S_all     0.971
_refine_ls_number_reflns     4890
_refine_ls_number_parameters     325
_refine_ls_number_restraints     0
_refine_ls_hydrogen_treatment     constr
_refine_ls_weighting_scheme     calc
_refine_ls_weighting_details
                 'calc w=1/[\s^2^(Fo^2^)+(0.0690P)^2^] where P=(Fo^2^+2Fc^2^)/3'
_atom_sites_solution_hydrogens     geom
_atom_sites_solution_primary     direct
_atom_sites_solution_secondary     difmap
_refine_ls_shift/su_max     0.001
_refine_ls_shift/su_mean     0.000
_refine_diff_density_max     0.762
_refine_diff_density_min     -0.391
_refine_ls_extinction_method     none
_refine_ls_extinction_coef     ?
loop_
    _atom_type_symbol
    _atom_type_description
    _atom_type_scat_dispersion_real
    _atom_type_scat_dispersion_imag
    _atom_type_scat_source
    'C' 'C' 0.0033 0.0016
                         'International Tables Vol C Tables 4.2.6.8 and 6.1.1.4'
    'H' 'H' 0.0000 0.0000
                         'International Tables Vol C Tables 4.2.6.8 and 6.1.1.4'
    'N' 'N' 0.0061 0.0033
                         'International Tables Vol C Tables 4.2.6.8 and 6.1.1.4'
    'O' 'O' 0.0106 0.0060
                         'International Tables Vol C Tables 4.2.6.8 and 6.1.1.4'
    'Co' 'Co' 0.3494 0.9721
                         'International Tables Vol C Tables 4.2.6.8 and 6.1.1.4'
    'P' 'P' 0.1023 0.0942
                         'International Tables Vol C Tables 4.2.6.8 and 6.1.1.4'
    'F' 'F' 0.0171 0.0103
                         'International Tables Vol C Tables 4.2.6.8 and 6.1.1.4'
_computing_data_collection     'CrysAlis CCD (Oxford Diffraction, 2006)'
_computing_cell_refinement     'CrysAlis RED (Oxford Diffraction, 2006)'
_computing_data_reduction     'CrysAlis RED (Oxford Diffraction, 2006)'
_computing_structure_solution     'SHELXS97 (Sheldrick, 2008)'
_computing_structure_refinement     'SHELXL97 (Sheldrick, 2008)'
_computing_molecular_graphics     'XP in SHELXTL (Sheldrick, 2008)'
_computing_publication_material     'SHELXTL (Sheldrick, 2008)'
loop_
    _atom_site_type_symbol
    _atom_site_label
    _atom_site_fract_x
    _atom_site_fract_y
    _atom_site_fract_z
    _atom_site_U_iso_or_equiv
    _atom_site_adp_type
    _atom_site_calc_flag
    _atom_site_refinement_flags
    _atom_site_occupancy
    _atom_site_symmetry_multiplicity
    _atom_site_disorder_assembly
    _atom_site_disorder_group
    Co Co1 0.21796(4) 0.72452(4) 0.09330(3) 0.02612(16) Uani d . 1 1 . .
    O O1 0.1832(2) 0.7956(2) 0.19132(18) 0.0382(7) Uani d . 1 1 . .
    O O2 0.1668(2) 0.6300(2) 0.20698(19) 0.0392(7) Uani d . 1 1 . .
    N N2 0.2747(2) 0.6622(2) -0.0162(2) 0.0273(7) Uani d . 1 1 . .
    N N3 0.2597(2) 0.8535(2) 0.0399(2) 0.0287(7) Uani d . 1 1 . .
    N N1 0.3582(2) 0.6391(2) 0.1721(2) 0.0311(8) Uani d . 1 1 . .
    N N4 0.3193(2) 0.8376(3) -0.0096(2) 0.0320(8) Uani d . 1 1 . .
    C C8 0.1624(3) 0.7190(4) 0.2326(3) 0.0350(9) Uani d . 1 1 . .
    N N6 0.0781(2) 0.6710(2) -0.0169(2) 0.0290(7) Uani d . 1 1 . .
    N N5 0.0880(2) 0.6312(2) -0.0950(2) 0.0276(7) Uani d . 1 1 . .
    C C11 -0.0037(3) 0.5858(3) -0.1566(2) 0.0286(9) Uani d . 1 1 . .
    C C12 -0.0753(3) 0.5944(3) -0.1181(3) 0.0358(10) Uani d . 1 1 . .
    H H12A -0.1457 0.5697 -0.1443 0.043 Uiso calc R 1 1 . .
    C C14 0.3562(3) 0.7344(3) -0.0146(3) 0.0367(10) Uani d . 1 1 . .
    H H14A 0.4243 0.7212 0.0406 0.044 Uiso calc R 1 1 . .
    H H14B 0.3671 0.7266 -0.0721 0.044 Uiso calc R 1 1 . .
    C C16 0.3396(3) 0.9270(3) -0.0439(3) 0.0385(11) Uani d . 1 1 . .
    C C17 -0.0226(3) 0.6476(3) -0.0316(3) 0.0309(9) Uani d . 1 1 . .
    C C18 0.5017(4) 0.5877(4) 0.3187(3) 0.0523(12) Uani d . 1 1 . .
    H H18A 0.5413 0.5969 0.3845 0.063 Uiso calc R 1 1 . .
    C C19 0.3871(3) 0.5661(3) 0.1266(3) 0.0304(9) Uani d . 1 1 . .
    C C20 0.3210(3) 0.5617(3) 0.0205(3) 0.0380(10) Uani d . 1 1 . .
    H H20A 0.3659 0.5399 -0.0100 0.046 Uiso calc R 1 1 . .
    H H20B 0.2635 0.5117 0.0054 0.046 Uiso calc R 1 1 . .
    C C22 0.2900(3) 1.0021(3) -0.0151(3) 0.0375(10) Uani d . 1 1 . .
    H H22A 0.2892 1.0721 -0.0275 0.045 Uiso calc R 1 1 . .
    C C23 0.4712(3) 0.5003(3) 0.1747(3) 0.0386(10) Uani d . 1 1 . .
    H H23A 0.4893 0.4490 0.1424 0.046 Uiso calc R 1 1 . .
    C C24 0.1742(3) 1.0008(3) 0.0794(3) 0.0415(10) Uani d . 1 1 . .
    H H24A 0.1512 0.9482 0.1100 0.062 Uiso calc R 1 1 . .
    H H24B 0.1120 1.0331 0.0302 0.062 Uiso calc R 1 1 . .
    H H24C 0.2160 1.0511 0.1262 0.062 Uiso calc R 1 1 . .
    C C25 0.1813(3) 0.6592(3) -0.1093(2) 0.0304(9) Uani d . 1 1 . .
    H H25A 0.1704 0.7259 -0.1400 0.036 Uiso calc R 1 1 . .
    H H25B 0.1929 0.6092 -0.1504 0.036 Uiso calc R 1 1 . .
    C C27 0.4164(3) 0.6493(3) 0.2672(3) 0.0422(11) Uani d . 1 1 . .
    H H27A 0.3976 0.7006 0.2990 0.051 Uiso calc R 1 1 . .
    C C29 -0.0650(3) 0.6777(4) 0.0380(3) 0.0454(11) Uani d . 1 1 . .
    H H29A -0.0098 0.7133 0.0909 0.068 Uiso calc R 1 1 . .
    H H29B -0.0864 0.6174 0.0610 0.068 Uiso calc R 1 1 . .
    H H29C -0.1263 0.7220 0.0070 0.068 Uiso calc R 1 1 . .
    C C30 0.2412(3) 0.9542(3) 0.0360(2) 0.0326(9) Uani d . 1 1 . .
    C C31 0.1285(4) 0.7417(4) 0.3103(3) 0.0557(13) Uani d . 1 1 . .
    H H31A 0.1158 0.6784 0.3356 0.083 Uiso calc R 1 1 . .
    H H31B 0.0633 0.7817 0.2845 0.083 Uiso calc R 1 1 . .
    H H31C 0.1845 0.7796 0.3606 0.083 Uiso calc R 1 1 . .
    C C32 -0.0137(3) 0.5399(3) -0.2481(3) 0.0400(10) Uani d . 1 1 . .
    H H32A 0.0538 0.5466 -0.2522 0.060 Uiso calc R 1 1 . .
    H H32B -0.0692 0.5749 -0.3012 0.060 Uiso calc R 1 1 . .
    H H32C -0.0320 0.4685 -0.2501 0.060 Uiso calc R 1 1 . .
    C C33 0.5278(4) 0.5124(4) 0.2721(3) 0.0517(12) Uani d . 1 1 . .
    H H33A 0.5849 0.4684 0.3066 0.062 Uiso calc R 1 1 . .
    C C34 0.4055(4) 0.9310(4) -0.0981(3) 0.0571(14) Uani d . 1 1 . .
    H H34A 0.4268 0.8626 -0.1058 0.086 Uiso calc R 1 1 . .
    H H34B 0.4687 0.9720 -0.0637 0.086 Uiso calc R 1 1 . .
    H H34C 0.3638 0.9608 -0.1601 0.086 Uiso calc R 1 1 . .
    P P1 0.69225(8) 0.70775(8) 0.13886(8) 0.0368(3) Uani d . 1 1 . .
    F F1 0.7752(2) 0.6167(2) 0.15406(17) 0.0589(7) Uani d . 1 1 . .
    F F2 0.6097(2) 0.7997(2) 0.1226(2) 0.0752(9) Uani d . 1 1 . .
    F F3 0.5946(2) 0.6330(2) 0.0763(2) 0.0796(10) Uani d . 1 1 . .
    F F4 0.6815(3) 0.6735(3) 0.2316(2) 0.0923(11) Uani d . 1 1 . .
    F F5 0.7866(3) 0.7796(3) 0.2033(3) 0.1060(13) Uani d . 1 1 . .
    F F6 0.7016(3) 0.7399(3) 0.0464(3) 0.1068(13) Uani d . 1 1 . .
loop_
    _atom_site_aniso_label
    _atom_site_aniso_U_11
    _atom_site_aniso_U_22
    _atom_site_aniso_U_33
    _atom_site_aniso_U_12
    _atom_site_aniso_U_13
    _atom_site_aniso_U_23
    Co1 0.0261(3) 0.0290(3) 0.0229(3) -0.0040(2) 0.0103(2) -0.0024(2)
    O1 0.0510(17) 0.0346(17) 0.0341(15) 0.0009(14) 0.0231(14) 0.0000(12)
    O2 0.0412(16) 0.0356(18) 0.0438(16) -0.0021(13) 0.0211(14) -0.0069(13)
    N2 0.0231(16) 0.0316(19) 0.0258(16) -0.0044(14) 0.0093(13) -0.0033(13)
    N3 0.0262(17) 0.033(2) 0.0258(16) -0.0050(14) 0.0100(14) -0.0013(14)
    N1 0.0248(16) 0.035(2) 0.0309(18) -0.0048(15) 0.0095(14) 0.0015(15)
    N4 0.0297(17) 0.039(2) 0.0273(17) -0.0063(16) 0.0128(15) -0.0020(15)
    C8 0.035(2) 0.043(3) 0.028(2) 0.004(2) 0.0141(18) -0.001(2)
    N6 0.0283(17) 0.0369(19) 0.0254(16) -0.0029(15) 0.0149(14) -0.0038(14)
    N5 0.0250(16) 0.0351(19) 0.0242(16) -0.0030(14) 0.0121(14) -0.0025(14)
    C11 0.027(2) 0.033(2) 0.0201(18) -0.0039(18) 0.0045(16) 0.0027(16)
    C12 0.025(2) 0.046(3) 0.033(2) -0.0070(19) 0.0093(17) 0.0034(19)
    C14 0.029(2) 0.049(3) 0.037(2) -0.008(2) 0.0192(18) -0.002(2)
    C16 0.037(2) 0.050(3) 0.023(2) -0.026(2) 0.0076(18) 0.0008(19)
    C17 0.027(2) 0.034(2) 0.031(2) -0.0021(18) 0.0127(18) 0.0024(18)
    C18 0.040(3) 0.066(3) 0.043(3) -0.007(3) 0.010(2) 0.016(2)
    C19 0.025(2) 0.029(2) 0.037(2) -0.0042(17) 0.0132(17) -0.0003(18)
    C20 0.034(2) 0.041(3) 0.035(2) -0.005(2) 0.0122(19) -0.0072(19)
    C22 0.044(2) 0.032(2) 0.029(2) -0.016(2) 0.008(2) -0.0007(18)
    C23 0.033(2) 0.034(2) 0.047(3) 0.0022(19) 0.016(2) 0.004(2)
    C24 0.044(2) 0.036(3) 0.042(2) 0.000(2) 0.016(2) -0.0003(19)
    C25 0.026(2) 0.042(2) 0.0239(19) -0.0047(18) 0.0116(17) -0.0029(17)
    C27 0.035(2) 0.052(3) 0.035(2) -0.009(2) 0.012(2) 0.010(2)
    C29 0.032(2) 0.067(3) 0.040(2) -0.002(2) 0.018(2) 0.000(2)
    C30 0.031(2) 0.032(2) 0.024(2) -0.0073(18) 0.0017(17) -0.0019(17)
    C31 0.085(4) 0.053(3) 0.046(3) 0.015(3) 0.043(3) 0.004(2)
    C32 0.036(2) 0.052(3) 0.030(2) -0.009(2) 0.0133(18) -0.0087(19)
    C33 0.039(3) 0.051(3) 0.062(3) 0.006(2) 0.020(2) 0.022(3)
    C34 0.067(3) 0.070(4) 0.043(3) -0.036(3) 0.032(2) -0.012(2)
    P1 0.0359(6) 0.0387(7) 0.0379(6) 0.0048(5) 0.0180(5) 0.0024(5)
    F1 0.0548(16) 0.0618(18) 0.0536(16) 0.0247(14) 0.0175(13) 0.0043(13)
    F2 0.0545(17) 0.0558(19) 0.101(2) 0.0191(14) 0.0206(17) -0.0136(16)
    F3 0.0486(17) 0.066(2) 0.113(2) -0.0015(15) 0.0257(17) -0.0362(18)
    F4 0.140(3) 0.093(2) 0.084(2) 0.008(2) 0.085(2) 0.0041(19)
    F5 0.0547(19) 0.074(2) 0.152(3) -0.0146(18) 0.010(2) -0.037(2)
    F6 0.134(3) 0.131(3) 0.087(2) 0.051(3) 0.078(2) 0.060(2)
_geom_special_details
;
All e.s.d.'s (except the e.s.d. in the dihedral angle between two l.s. planes)
are estimated using the full covariance matrix. The cell e.s.d.'s are taken
into account individually in the estimation of e.s.d.'s in distances, angles
and torsion angles; correlations between e.s.d.'s in cell parameters are only
used when they are defined by crystal symmetry. An approximate (isotropic)
treatment of cell e.s.d.'s is used for estimating e.s.d.'s involving l.s.
planes.
;
loop_
    _geom_bond_atom_site_label_1
    _geom_bond_atom_site_label_2
    _geom_bond_site_symmetry_2
    _geom_bond_distance
    _geom_bond_publ_flag
    Co1 O1 . 2.004(3) ?
    Co1 N6 . 2.059(3) ?
    Co1 N3 . 2.060(3) ?
    Co1 N1 . 2.097(3) ?
    Co1 N2 . 2.298(3) ?
    O1 C8 . 1.281(5) ?
    O2 C8 . 1.234(5) ?
    N2 C14 . 1.455(5) ?
    N2 C25 . 1.456(4) ?
    N2 C20 . 1.458(5) ?
    N3 C30 . 1.332(5) ?
    N3 N4 . 1.359(4) ?
    N1 C19 . 1.342(5) ?
    N1 C27 . 1.342(5) ?
    N4 C16 . 1.357(5) ?
    N4 C14 . 1.450(5) ?
    C8 C31 . 1.497(5) ?
    N6 C17 . 1.337(5) ?
    N6 N5 . 1.375(4) ?
    N5 C11 . 1.344(4) ?
    N5 C25 . 1.441(4) ?
    C11 C12 . 1.358(5) ?
    C11 C32 . 1.488(5) ?
    C12 C17 . 1.398(5) ?
    C12 H12A . 0.9300 ?
    C14 H14A . 0.9700 ?
    C14 H14B . 0.9700 ?
    C16 C22 . 1.373(6) ?
    C16 C34 . 1.480(6) ?
    C17 C29 . 1.483(5) ?
    C18 C33 . 1.355(7) ?
    C18 C27 . 1.357(6) ?
    C18 H18A . 0.9300 ?
    C19 C23 . 1.369(5) ?
    C19 C20 . 1.493(5) ?
    C20 H20A . 0.9700 ?
    C20 H20B . 0.9700 ?
    C22 C30 . 1.388(5) ?
    C22 H22A . 0.9300 ?
    C23 C33 . 1.373(6) ?
    C23 H23A . 0.9300 ?
    C24 C30 . 1.485(5) ?
    C24 H24A . 0.9600 ?
    C24 H24B . 0.9600 ?
    C24 H24C . 0.9600 ?
    C25 H25A . 0.9700 ?
    C25 H25B . 0.9700 ?
    C27 H27A . 0.9300 ?
    C29 H29A . 0.9600 ?
    C29 H29B . 0.9600 ?
    C29 H29C . 0.9600 ?
    C31 H31A . 0.9600 ?
    C31 H31B . 0.9600 ?
    C31 H31C . 0.9600 ?
    C32 H32A . 0.9600 ?
    C32 H32B . 0.9600 ?
    C32 H32C . 0.9600 ?
    C33 H33A . 0.9300 ?
    C34 H34A . 0.9600 ?
    C34 H34B . 0.9600 ?
    C34 H34C . 0.9600 ?
    P1 F6 . 1.549(3) ?
    P1 F5 . 1.558(3) ?
    P1 F4 . 1.570(3) ?
    P1 F1 . 1.590(3) ?
    P1 F2 . 1.592(3) ?
    P1 F3 . 1.600(3) ?
loop_
    _geom_angle_atom_site_label_1
    _geom_angle_atom_site_label_2
    _geom_angle_atom_site_label_3
    _geom_angle_site_symmetry_1
    _geom_angle_site_symmetry_3
    _geom_angle
    _geom_angle_publ_flag
    O1 Co1 N6 . . 109.80(11) ?
    O1 Co1 N3 . . 97.31(12) ?
    N6 Co1 N3 . . 105.45(12) ?
    O1 Co1 N1 . . 105.43(12) ?
    N6 Co1 N1 . . 126.43(12) ?
    N3 Co1 N1 . . 108.63(12) ?
    O1 Co1 N2 . . 171.77(11) ?
    N6 Co1 N2 . . 76.38(11) ?
    N3 Co1 N2 . . 75.47(12) ?
    N1 Co1 N2 . . 73.78(11) ?
    C8 O1 Co1 . . 101.3(2) ?
    C14 N2 C25 . . 112.0(3) ?
    C14 N2 C20 . . 111.7(3) ?
    C25 N2 C20 . . 114.1(3) ?
    C14 N2 Co1 . . 105.4(2) ?
    C25 N2 Co1 . . 107.7(2) ?
    C20 N2 Co1 . . 105.1(2) ?
    C30 N3 N4 . . 105.9(3) ?
    C30 N3 Co1 . . 137.6(3) ?
    N4 N3 Co1 . . 116.3(2) ?
    C19 N1 C27 . . 118.2(3) ?
    C19 N1 Co1 . . 118.6(2) ?
    C27 N1 Co1 . . 123.0(3) ?
    C16 N4 N3 . . 111.5(3) ?
    C16 N4 C14 . . 129.6(3) ?
    N3 N4 C14 . . 118.8(3) ?
    O2 C8 O1 . . 121.2(4) ?
    O2 C8 C31 . . 121.3(4) ?
    O1 C8 C31 . . 117.5(4) ?
    C17 N6 N5 . . 104.8(3) ?
    C17 N6 Co1 . . 138.1(2) ?
    N5 N6 Co1 . . 116.2(2) ?
    C11 N5 N6 . . 111.7(3) ?
    C11 N5 C25 . . 128.7(3) ?
    N6 N5 C25 . . 118.4(3) ?
    N5 C11 C12 . . 106.7(3) ?
    N5 C11 C32 . . 121.5(3) ?
    C12 C11 C32 . . 131.8(3) ?
    C11 C12 C17 . . 106.8(3) ?
    C11 C12 H12A . . 126.6 ?
    C17 C12 H12A . . 126.6 ?
    N4 C14 N2 . . 108.3(3) ?
    N4 C14 H14A . . 110.0 ?
    N2 C14 H14A . . 110.0 ?
    N4 C14 H14B . . 110.0 ?
    N2 C14 H14B . . 110.0 ?
    H14A C14 H14B . . 108.4 ?
    N4 C16 C22 . . 105.6(3) ?
    N4 C16 C34 . . 122.1(4) ?
    C22 C16 C34 . . 132.3(4) ?
    N6 C17 C12 . . 110.1(3) ?
    N6 C17 C29 . . 121.4(3) ?
    C12 C17 C29 . . 128.5(3) ?
    C33 C18 C27 . . 118.4(4) ?
    C33 C18 H18A . . 120.8 ?
    C27 C18 H18A . . 120.8 ?
    N1 C19 C23 . . 122.1(4) ?
    N1 C19 C20 . . 115.2(3) ?
    C23 C19 C20 . . 122.7(4) ?
    N2 C20 C19 . . 110.4(3) ?
    N2 C20 H20A . . 109.6 ?
    C19 C20 H20A . . 109.6 ?
    N2 C20 H20B . . 109.6 ?
    C19 C20 H20B . . 109.6 ?
    H20A C20 H20B . . 108.1 ?
    C16 C22 C30 . . 107.2(4) ?
    C16 C22 H22A . . 126.4 ?
    C30 C22 H22A . . 126.4 ?
    C19 C23 C33 . . 117.8(4) ?
    C19 C23 H23A . . 121.1 ?
    C33 C23 H23A . . 121.1 ?
    C30 C24 H24A . . 109.5 ?
    C30 C24 H24B . . 109.5 ?
    H24A C24 H24B . . 109.5 ?
    C30 C24 H24C . . 109.5 ?
    H24A C24 H24C . . 109.5 ?
    H24B C24 H24C . . 109.5 ?
    N5 C25 N2 . . 108.3(3) ?
    N5 C25 H25A . . 110.0 ?
    N2 C25 H25A . . 110.0 ?
    N5 C25 H25B . . 110.0 ?
    N2 C25 H25B . . 110.0 ?
    H25A C25 H25B . . 108.4 ?
    N1 C27 C18 . . 122.5(4) ?
    N1 C27 H27A . . 118.7 ?
    C18 C27 H27A . . 118.7 ?
    C17 C29 H29A . . 109.5 ?
    C17 C29 H29B . . 109.5 ?
    H29A C29 H29B . . 109.5 ?
    C17 C29 H29C . . 109.5 ?
    H29A C29 H29C . . 109.5 ?
    H29B C29 H29C . . 109.5 ?
    N3 C30 C22 . . 109.7(4) ?
    N3 C30 C24 . . 121.7(3) ?
    C22 C30 C24 . . 128.5(4) ?
    C8 C31 H31A . . 109.5 ?
    C8 C31 H31B . . 109.5 ?
    H31A C31 H31B . . 109.5 ?
    C8 C31 H31C . . 109.5 ?
    H31A C31 H31C . . 109.5 ?
    H31B C31 H31C . . 109.5 ?
    C11 C32 H32A . . 109.5 ?
    C11 C32 H32B . . 109.5 ?
    H32A C32 H32B . . 109.5 ?
    C11 C32 H32C . . 109.5 ?
    H32A C32 H32C . . 109.5 ?
    H32B C32 H32C . . 109.5 ?
    C18 C33 C23 . . 120.9(4) ?
    C18 C33 H33A . . 119.6 ?
    C23 C33 H33A . . 119.6 ?
    C16 C34 H34A . . 109.5 ?
    C16 C34 H34B . . 109.5 ?
    H34A C34 H34B . . 109.5 ?
    C16 C34 H34C . . 109.5 ?
    H34A C34 H34C . . 109.5 ?
    H34B C34 H34C . . 109.5 ?
    F6 P1 F5 . . 92.8(2) ?
    F6 P1 F4 . . 179.0(2) ?
    F5 P1 F4 . . 88.2(2) ?
    F6 P1 F1 . . 89.78(17) ?
    F5 P1 F1 . . 90.48(17) ?
    F4 P1 F1 . . 89.95(17) ?
    F6 P1 F2 . . 89.42(18) ?
    F5 P1 F2 . . 89.31(17) ?
    F4 P1 F2 . . 90.85(18) ?
    F1 P1 F2 . . 179.16(18) ?
    F6 P1 F3 . . 89.5(2) ?
    F5 P1 F3 . . 177.7(2) ?
    F4 P1 F3 . . 89.55(19) ?
    F1 P1 F3 . . 89.76(15) ?
    F2 P1 F3 . . 90.48(15) ?
loop_
    _geom_torsion_atom_site_label_1
    _geom_torsion_atom_site_label_2
    _geom_torsion_atom_site_label_3
    _geom_torsion_atom_site_label_4
    _geom_torsion_site_symmetry_1
    _geom_torsion_site_symmetry_2
    _geom_torsion_site_symmetry_3
    _geom_torsion_site_symmetry_4
    _geom_torsion
    _geom_torsion_publ_flag
    N6 Co1 O1 C8 . . . . 74.4(2) ?
    N3 Co1 O1 C8 . . . . -176.2(2) ?
    N1 Co1 O1 C8 . . . . -64.5(2) ?
    N6 Co1 N2 C14 . . . . 141.2(2) ?
    N3 Co1 N2 C14 . . . . 31.0(2) ?
    N1 Co1 N2 C14 . . . . -83.8(2) ?
    N6 Co1 N2 C25 . . . . 21.5(2) ?
    N3 Co1 N2 C25 . . . . -88.8(2) ?
    N1 Co1 N2 C25 . . . . 156.4(3) ?
    N6 Co1 N2 C20 . . . . -100.6(2) ?
    N3 Co1 N2 C20 . . . . 149.2(2) ?
    N1 Co1 N2 C20 . . . . 34.4(2) ?
    O1 Co1 N3 C30 . . . . -22.3(4) ?
    N6 Co1 N3 C30 . . . . 90.7(4) ?
    N1 Co1 N3 C30 . . . . -131.3(4) ?
    N2 Co1 N3 C30 . . . . 161.7(4) ?
    O1 Co1 N3 N4 . . . . 161.1(2) ?
    N6 Co1 N3 N4 . . . . -85.9(2) ?
    N1 Co1 N3 N4 . . . . 52.1(2) ?
    N2 Co1 N3 N4 . . . . -14.9(2) ?
    O1 Co1 N1 C19 . . . . 165.4(3) ?
    N6 Co1 N1 C19 . . . . 35.6(3) ?
    N3 Co1 N1 C19 . . . . -91.2(3) ?
    N2 Co1 N1 C19 . . . . -23.1(3) ?
    O1 Co1 N1 C27 . . . . -10.0(3) ?
    N6 Co1 N1 C27 . . . . -139.8(3) ?
    N3 Co1 N1 C27 . . . . 93.4(3) ?
    N2 Co1 N1 C27 . . . . 161.5(3) ?
    C30 N3 N4 C16 . . . . 0.6(4) ?
    Co1 N3 N4 C16 . . . . 178.2(2) ?
    C30 N3 N4 C14 . . . . 177.5(3) ?
    Co1 N3 N4 C14 . . . . -4.9(4) ?
    Co1 O1 C8 O2 . . . . -0.3(4) ?
    Co1 O1 C8 C31 . . . . -178.0(3) ?
    O1 Co1 N6 C17 . . . . -20.9(4) ?
    N3 Co1 N6 C17 . . . . -124.8(4) ?
    N1 Co1 N6 C17 . . . . 107.2(4) ?
    N2 Co1 N6 C17 . . . . 164.7(4) ?
    O1 Co1 N6 N5 . . . . 172.6(2) ?
    N3 Co1 N6 N5 . . . . 68.7(3) ?
    N1 Co1 N6 N5 . . . . -59.3(3) ?
    N2 Co1 N6 N5 . . . . -1.8(2) ?
    C17 N6 N5 C11 . . . . 0.7(4) ?
    Co1 N6 N5 C11 . . . . 171.5(2) ?
    C17 N6 N5 C25 . . . . 169.2(3) ?
    Co1 N6 N5 C25 . . . . -20.0(4) ?
    N6 N5 C11 C12 . . . . -0.8(4) ?
    C25 N5 C11 C12 . . . . -167.8(4) ?
    N6 N5 C11 C32 . . . . 178.1(3) ?
    C25 N5 C11 C32 . . . . 11.1(6) ?
    N5 C11 C12 C17 . . . . 0.5(4) ?
    C32 C11 C12 C17 . . . . -178.2(4) ?
    C16 N4 C14 N2 . . . . -150.2(3) ?
    N3 N4 C14 N2 . . . . 33.6(4) ?
    C25 N2 C14 N4 . . . . 75.6(4) ?
    C20 N2 C14 N4 . . . . -154.8(3) ?
    Co1 N2 C14 N4 . . . . -41.2(3) ?
    N3 N4 C16 C22 . . . . -0.4(4) ?
    C14 N4 C16 C22 . . . . -176.8(3) ?
    N3 N4 C16 C34 . . . . 178.4(3) ?
    C14 N4 C16 C34 . . . . 1.9(6) ?
    N5 N6 C17 C12 . . . . -0.4(4) ?
    Co1 N6 C17 C12 . . . . -167.9(3) ?
    N5 N6 C17 C29 . . . . 180.0(3) ?
    Co1 N6 C17 C29 . . . . 12.5(6) ?
    C11 C12 C17 N6 . . . . -0.1(5) ?
    C11 C12 C17 C29 . . . . 179.5(4) ?
    C27 N1 C19 C23 . . . . 2.2(5) ?
    Co1 N1 C19 C23 . . . . -173.4(3) ?
    C27 N1 C19 C20 . . . . -178.0(3) ?
    Co1 N1 C19 C20 . . . . 6.4(4) ?
    C14 N2 C20 C19 . . . . 72.0(4) ?
    C25 N2 C20 C19 . . . . -159.6(3) ?
    Co1 N2 C20 C19 . . . . -41.8(3) ?
    N1 C19 C20 N2 . . . . 26.5(5) ?
    C23 C19 C20 N2 . . . . -153.7(3) ?
    N4 C16 C22 C30 . . . . 0.0(4) ?
    C34 C16 C22 C30 . . . . -178.5(4) ?
    N1 C19 C23 C33 . . . . -1.4(6) ?
    C20 C19 C23 C33 . . . . 178.8(4) ?
    C11 N5 C25 N2 . . . . -154.8(3) ?
    N6 N5 C25 N2 . . . . 39.0(4) ?
    C14 N2 C25 N5 . . . . -151.6(3) ?
    C20 N2 C25 N5 . . . . 80.1(4) ?
    Co1 N2 C25 N5 . . . . -36.1(3) ?
    C19 N1 C27 C18 . . . . -1.1(6) ?
    Co1 N1 C27 C18 . . . . 174.3(3) ?
    C33 C18 C27 N1 . . . . -0.8(6) ?
    N4 N3 C30 C22 . . . . -0.6(4) ?
    Co1 N3 C30 C22 . . . . -177.4(3) ?
    N4 N3 C30 C24 . . . . 177.6(3) ?
    Co1 N3 C30 C24 . . . . 0.8(6) ?
    C16 C22 C30 N3 . . . . 0.4(4) ?
    C16 C22 C30 C24 . . . . -177.7(4) ?
    C27 C18 C33 C23 . . . . 1.6(7) ?
    C19 C23 C33 C18 . . . . -0.6(6) ?
loop_
    _geom_hbond_atom_site_label_D
    _geom_hbond_atom_site_label_H
    _geom_hbond_atom_site_label_A
    _geom_hbond_site_symmetry_A
    _geom_hbond_distance_DH
    _geom_hbond_distance_HA
    _geom_hbond_distance_DA
    _geom_hbond_angle_DHA
    C14 H14A F2 . 0.97 2.52 3.309(5) 139
    C14 H14A F3 . 0.97 2.45 3.234(5) 138
    C22 H22A F6 3_675 0.93 2.47 3.403(6) 175
    C24 H24C O2 2_555 0.96 2.59 3.501(5) 159
    C25 H25A F4 4_575 0.97 2.44 3.288(5) 146
    C32 H32C O2 3_565 0.96 2.57 3.300(5) 133
data_global
_journal_date_recd_electronic     2012-06-28
_journal_date_accepted     2012-08-09
_journal_name_full     'Acta Crystallographica, Section E'
_journal_year     2012
_journal_volume     68
_journal_issue     10
_journal_page_first     m1249
_journal_page_last     m1249
_journal_paper_category     QM
_journal_paper_doi     10.1107/S1600536812035222
_journal_coeditor_code     HY2569
_publ_contact_author_name     'Fan Yu'
_publ_contact_author_address
;
Key Laboratory of Optoelectronic Chemical Materials and Devices
of Ministry of Education
Jianghan University
Wuhan 430056
People's Republic of China
;
_publ_contact_author_email     'yufan0714@163.com'
_publ_contact_author_fax     ?
_publ_contact_author_phone     ?
_publ_section_title
;\
(Acetato-\k<i>O</i>){bis[(2,4-dimethyl-1<i>H</i>-pyrazol-1-yl)methyl][(pyridin-\
2-yl)methyl]amine}cobalt(II) hexafluoridophosphate
;
loop_
    _publ_author_name
    _publ_author_footnote
    _publ_author_address
    'Yu, Fan' .
;
Key Laboratory of Optoelectronic Chemical Materials and Devices
of the Ministry of Education
Jianghan University
Wuhan 430056
People's Republic of China
School of Chemical and Environmental Engineering,
Jianghan University
Wuhan 430056
People's Republic of China
;
