# Supplementary material for: (Acetato-κO){bis­[(2,4-dimethyl-1H-pyrazol-1-yl)meth­yl][(pyridin-2-yl)meth­yl]amine}­cobalt(II) hexa­fluorido­phosphate
Source: Acta Crystallogr Sect E Struct Rep Online. 2012 Sep 8;68(Pt 10):m1249. doi: 10.1107/S1600536812035222 (PMC3470138; doi:10.1107/S1600536812035222)
Supplement: Supplementary file 2 [file e-68-m1249-Isup2.hkl]

# 
# h,k,l, Fc-squared, Fo-squared, sigma(Fo-squared) and status flag 
# 
data_I
_shelx_title ' p in P2(1)/n' 
_shelx_refln_list_code          4 
_shelx_F_calc_maximum      242.93 
_exptl_crystal_F_000      1204.00 
_reflns_d_resolution_high  0.8107 
 
loop_ 
 _symmetry_equiv_pos_as_xyz 
 'x, y, z' 
 '-x+1/2, y+1/2, -z+1/2' 
 '-x, -y, -z' 
 'x-1/2, -y-1/2, z-1/2' 
 
_cell_length_a    13.7489 
_cell_length_b    13.0185 
_cell_length_c    15.4765 
_cell_angle_alpha  90.000 
_cell_angle_beta  115.759 
_cell_angle_gamma  90.000 
 
_shelx_F_squared_multiplier     1.000 
 
loop_ 
 _refln_index_h 
 _refln_index_k 
 _refln_index_l 
 _refln_F_squared_calc 
 _refln_F_squared_meas 
 _refln_F_squared_sigma 
 _refln_observed_status 
   2   0   0    49376.25    52841.14    583.49 o 
   4   0   0     1768.68     1853.44     39.59 o 
   6   0   0      218.68      256.92     27.85 o 
   8   0   0     1438.25     1303.31     62.44 o 
  10   0   0     3810.02     3849.47    106.27 o 
  12   0   0       49.79       68.31     62.80 o 
  14   0   0      334.00      283.54     99.37 o 
   1   1   0      594.75      535.95     32.61 o 
   2   1   0    15278.48    15975.09     86.60 o 
   3   1   0       83.91       95.12     15.02 o 
   4   1   0    15327.04    15621.91    152.17 o 
   5   1   0        8.90       28.67     13.18 o 
   6   1   0     3439.72     2674.58     34.98 o 
   7   1   0      706.13      587.03     24.22 o 
   8   1   0     3125.53     3396.70     66.97 o 
   9   1   0       20.61       26.62     34.46 o 
  10   1   0       42.99       80.54     37.17 o 
  11   1   0        5.40       18.15     38.50 o 
  12   1   0      308.72      405.99     44.99 o 
  13   1   0      408.32      431.36     65.45 o 
  14   1   0       20.83       16.59     72.30 o 
  15   1   0       13.45       31.19     74.45 o 
   0   2   0    42488.31    45684.60    551.15 o 
   1   2   0       23.13       58.71     20.40 o 
   2   2   0    50150.17    52225.14    403.24 o 
   3   2   0      633.22      779.13     26.25 o 
   4   2   0      433.03      420.44     40.17 o 
   5   2   0     2182.63     2078.05     47.85 o 
   6   2   0      373.98      443.31     33.53 o 
   7   2   0      886.03      912.20     43.73 o 
   8   2   0     2306.36     2260.06     53.60 o 
   9   2   0        3.65       47.07     31.40 o 
  10   2   0      971.05      949.66     47.28 o 
  11   2   0        2.17       40.93     36.45 o 
  12   2   0      904.95      807.74     49.92 o 
  13   2   0      263.59      290.09     64.79 o 
  14   2   0      668.39      555.80     77.39 o 
  15   2   0      122.46      127.77     82.02 o 
   1   3   0     5811.59     5995.29     92.94 o 
   2   3   0    24241.75    25064.58    221.90 o 
   3   3   0      490.91      552.48     38.66 o 
   4   3   0    10401.25     9291.67     88.13 o 
   5   3   0        1.32       67.03     29.29 o 
   6   3   0     5159.93     4923.87     89.00 o 
   7   3   0      190.55      109.86     41.16 o 
   8   3   0     2447.31     2139.68     71.15 o 
   9   3   0        3.08       26.41     38.98 o 
  10   3   0      673.23      740.76     50.93 o 
  11   3   0       95.30      130.33     45.77 o 
  12   3   0        5.47       21.64     47.71 o 
  13   3   0      102.42      142.40     54.08 o 
  14   3   0        7.69       69.74     66.25 o 
  15   3   0      319.94      342.30     81.49 o 
   0   4   0     1531.30     1323.81     32.25 o 
   1   4   0     2996.48     3091.71     35.07 o 
   2   4   0     9149.69     9375.04    280.27 o 
   3   4   0      245.02      225.19     41.08 o 
   4   4   0     3606.23     3260.21     71.02 o 
   5   4   0     2780.94     3397.49     66.81 o 
   6   4   0     1385.38      934.81     30.58 o 
   7   4   0     4053.43     3701.96     48.47 o 
   8   4   0      144.75      157.30     43.79 o 
   9   4   0      629.51      650.61     58.22 o 
  10   4   0      282.77      233.84     46.55 o 
  11   4   0       32.40       35.64     45.18 o 
  12   4   0     2211.93     2113.86    103.42 o 
  13   4   0      133.22      155.02     52.72 o 
  14   4   0       77.78       66.81     63.43 o 
   1   5   0      698.33      899.71     26.53 o 
   2   5   0      432.95      338.47     87.42 o 
   3   5   0      802.21      626.11     62.28 o 
   4   5   0     3096.40     3029.94     73.04 o 
   5   5   0     2627.94     3054.11     53.72 o 
   6   5   0     6088.63     5590.27     74.63 o 
   7   5   0       78.11      115.08     23.70 o 
   8   5   0     1211.40     1330.83     55.41 o 
   9   5   0     1469.84     1189.24     67.52 o 
  10   5   0     2427.44     2443.70     86.48 o 
  11   5   0      641.51      604.99     53.14 o 
  12   5   0      802.50      719.79     60.64 o 
  13   5   0      123.36      201.84     57.43 o 
  14   5   0       12.80       79.26     70.94 o 
   0   6   0      121.59      168.86     30.82 o 
   1   6   0     2007.58     2138.55     54.74 o 
   2   6   0      587.81      394.82     49.27 o 
   3   6   0      856.74      793.09     67.06 o 
   4   6   0      134.57      212.02     87.42 o 
   5   6   0     2907.48     2630.39     94.44 o 
   6   6   0        4.86       24.36     45.71 o 
   7   6   0     3781.02     3385.88     61.63 o 
   8   6   0      536.95      643.78     48.57 o 
   9   6   0      151.25      206.74     46.15 o 
  10   6   0      146.76      119.79     54.99 o 
  11   6   0      271.64      281.67     60.60 o 
  12   6   0      117.66       97.52     50.10 o 
  13   6   0      394.39      324.15     60.30 o 
  14   6   0      421.38      571.99     78.69 o 
   1   7   0      389.75      321.01     25.65 o 
   2   7   0       22.89       50.33     46.05 o 
   3   7   0      677.52      631.02     52.93 o 
   4   7   0      130.47      127.19     60.51 o 
   5   7   0      978.81      799.24     73.14 o 
   6   7   0      191.45      237.20     43.34 o 
   7   7   0       42.98       35.38     43.63 o 
   8   7   0      208.27      224.95     51.15 o 
   9   7   0      879.87      873.21     63.86 o 
  10   7   0      120.61       83.33     53.68 o 
  11   7   0     1082.19      913.51     87.26 o 
  12   7   0        0.35       22.37     64.01 o 
  13   7   0      764.06      717.49     78.12 o 
   0   8   0      570.55      758.86     60.59 o 
   1   8   0     1467.21     1674.16     42.22 o 
   2   8   0      177.62      175.90     52.47 o 
   3   8   0     1864.97     1524.68     71.55 o 
   4   8   0      296.67      372.45     56.24 o 
   5   8   0      890.80      793.55     79.00 o 
   6   8   0       63.52      103.62     61.37 o 
   7   8   0      346.70      355.09     59.58 o 
   8   8   0       46.33       55.50     48.60 o 
   9   8   0      533.74      540.92     62.18 o 
  10   8   0       18.42       25.16     54.50 o 
  11   8   0      392.37      391.58     76.39 o 
  12   8   0      117.37      182.32     76.74 o 
  13   8   0      108.19      114.40     66.70 o 
   1   9   0      193.63      109.12     38.52 o 
   2   9   0        2.07       17.31     51.22 o 
   3   9   0      806.21      808.85     65.83 o 
   4   9   0      589.83      473.18     49.95 o 
   5   9   0      105.12       41.88     51.76 o 
   6   9   0       45.68       42.68     69.37 o 
   7   9   0     1366.26     1280.71     80.96 o 
   8   9   0       91.40       79.03     61.24 o 
   9   9   0     1982.58     1781.02     98.11 o 
  10   9   0       29.85       63.89     59.96 o 
  11   9   0      917.32      889.95     77.52 o 
  12   9   0       42.75       73.31     76.47 o 
   0  10   0        0.10       52.61     97.97 o 
   1  10   0     2147.45     2310.97     85.60 o 
   2  10   0        0.97      -14.04     53.87 o 
   3  10   0      361.20      389.29     49.50 o 
   4  10   0      120.50      134.76     48.58 o 
   5  10   0        1.87       20.30     50.41 o 
   6  10   0      161.00      141.88     58.24 o 
   7  10   0        1.55      -44.98     73.88 o 
   8  10   0      212.52      245.25     72.20 o 
   9  10   0        0.34       29.79     70.22 o 
  10  10   0      134.53      122.42     72.85 o 
  11  10   0       14.40       98.47     76.49 o 
   1  11   0       16.09      122.85     56.09 o 
   2  11   0     1816.14     1790.50     71.22 o 
   3  11   0       45.75      106.20     44.02 o 
   4  11   0      628.82      563.74     58.67 o 
   5  11   0     1748.26     1572.46     83.45 o 
   6  11   0      208.01      217.24     63.19 o 
   7  11   0      181.28      206.88     68.17 o 
   8  11   0       18.46       44.69     57.52 o 
   9  11   0      360.22      402.84     77.36 o 
  10  11   0        0.21       23.05     80.54 o 
  11  11   0      100.16      121.98     86.65 o 
   0  12   0      248.03      156.43     56.27 o 
   1  12   0     2144.19     2357.13     70.14 o 
   2  12   0      885.49      992.02     88.70 o 
   3  12   0      249.32      275.91     48.54 o 
   4  12   0        0.38       34.53     46.30 o 
   5  12   0        7.77       -5.77     59.61 o 
   6  12   0       52.70       74.08     64.47 o 
   7  12   0       11.81        5.00     67.31 o 
   8  12   0        3.35       32.93     61.46 o 
   9  12   0      114.75      100.65     65.45 o 
  10  12   0       40.34       18.82     71.16 o 
   1  13   0        0.16       85.72     53.96 o 
   2  13   0      224.72      205.07     57.04 o 
   3  13   0      342.26      416.72     53.90 o 
   4  13   0      341.29      236.34     52.44 o 
   5  13   0      741.36      706.30     67.95 o 
   6  13   0      324.51      262.74     72.09 o 
   7  13   0      484.52      472.45     82.10 o 
   8  13   0      191.97      263.76     71.34 o 
   0  14   0     2709.85     2913.89    289.88 o 
   1  14   0      820.93      946.14     77.04 o 
   2  14   0      564.20      463.36     80.66 o 
   3  14   0      801.57      766.94     71.99 o 
   4  14   0       48.06       14.38     61.19 o 
   5  14   0      107.61      152.36     89.31 o 
   6  14   0       60.26       88.73     90.40 o 
   7  14   0        3.56       70.06     93.21 o 
   1  15   0      208.14      241.20     98.29 o 
   2  15   0       21.01       47.60     87.12 o 
   3  15   0      154.11      102.45    130.53 o 
   4  15   0      285.72      326.34    139.37 o 
   5  15   0      255.65      484.30    167.19 o 
   0  16   0      219.32      315.66    152.16 o 
   1  16   0      237.12      249.84    107.95 o 
 -15   0   1      399.88      464.39    160.86 o 
 -13   0   1      771.12      726.44    101.00 o 
 -11   0   1      950.32     1069.12     88.05 o 
  -9   0   1     3399.70     3046.19     64.00 o 
  -7   0   1     2685.88     3165.96     57.49 o 
  -5   0   1      318.16      294.94     32.50 o 
  -3   0   1    23502.98    25019.66    193.44 o 
   1   0   1      122.11      213.45     16.71 o 
   3   0   1     7235.75     7923.68    170.93 o 
   5   0   1     3601.28     4205.40     87.59 o 
   7   0   1     3722.63     4068.15    249.20 o 
   9   0   1      160.22      167.97     47.32 o 
  11   0   1       21.02       31.79     51.87 o 
  13   0   1     1071.40     1239.06    109.92 o 
 -15   1   1      866.11      857.96     96.08 o 
 -14   1   1      138.87      141.35     75.62 o 
 -13   1   1      925.26      956.62     67.26 o 
 -12   1   1        0.12       10.95     44.14 o 
 -11   1   1      962.12     1065.03     56.44 o 
 -10   1   1      284.79      272.40     24.45 o 
  -9   1   1       37.56       53.57     21.55 o 
  -8   1   1       12.02       19.44     20.04 o 
  -7   1   1      434.50      344.06     22.91 o 
  -6   1   1      100.02      125.03     19.30 o 
  -5   1   1     3058.02     3580.25     77.54 o 
  -4   1   1      356.68      424.89     25.46 o 
  -3   1   1      898.01      938.72     25.65 o 
  -2   1   1      703.37      821.93     17.71 o 
   0   1   1     3945.25     3849.05     53.27 o 
   1   1   1     2951.71     2991.16     42.91 o 
   2   1   1     7143.56     7689.53     41.67 o 
   3   1   1    16309.09    18159.34    164.38 o 
   4   1   1       71.24       61.61     18.46 o 
   5   1   1     4611.19     4875.60     60.35 o 
   6   1   1     1395.79     1407.85     36.83 o 
   7   1   1     1553.47     1677.18     51.69 o 
   8   1   1      470.00      459.43     37.68 o 
   9   1   1      450.10      408.36     36.81 o 
  10   1   1      186.57      204.48     35.66 o 
  11   1   1     2068.68     2312.79     64.83 o 
  12   1   1       27.74       30.94     58.81 o 
  13   1   1        4.68       -0.72     62.75 o 
  14   1   1       22.31       51.18     63.64 o 
 -15   2   1      106.70       93.80     81.30 o 
 -14   2   1        1.47       42.76     66.32 o 
 -13   2   1        0.60       25.71     44.48 o 
 -12   2   1      204.11      278.25     44.13 o 
 -11   2   1      967.45      991.33     51.64 o 
 -10   2   1      867.58      890.47     45.96 o 
  -9   2   1     1788.39     1796.24     35.95 o 
  -8   2   1      377.13      413.56     22.99 o 
  -7   2   1     5117.37     4844.90     50.66 o 
  -6   2   1        6.58       47.64     27.76 o 
  -5   2   1     1232.66     1252.38     38.01 o 
  -4   2   1       19.57       39.46     28.36 o 
  -3   2   1      108.64      106.04     23.02 o 
  -2   2   1    12126.59    12925.54     77.74 o 
  -1   2   1       14.69       15.33     15.49 o 
   0   2   1    13258.50    13711.70     85.09 o 
   1   2   1      317.22      432.37     19.39 o 
   2   2   1       31.68       46.23     13.22 o 
   3   2   1      300.29      324.46     19.37 o 
   4   2   1     2868.72     3586.73     69.79 o 
   5   2   1      698.18      805.16     47.17 o 
   6   2   1      627.90      465.25     36.48 o 
   7   2   1     1247.04     1570.06     50.32 o 
   8   2   1      853.29      995.91     40.93 o 
   9   2   1      199.27      161.25     33.24 o 
  10   2   1      702.38      606.36     42.24 o 
  11   2   1      155.21      228.36     46.49 o 
  12   2   1       15.12       -0.83     57.17 o 
  13   2   1      392.19      501.22     70.53 o 
  14   2   1       68.81      107.88     69.81 o 
 -15   3   1      503.19      568.95     82.40 o 
 -14   3   1      380.93      330.19     57.62 o 
 -13   3   1     1935.77     1785.86    109.39 o 
 -12   3   1       13.58        2.84     48.15 o 
 -11   3   1      397.26      355.76     46.58 o 
 -10   3   1      503.14      515.30     45.71 o 
  -9   3   1      870.74      812.54     28.39 o 
  -8   3   1     1354.41     1300.31     38.40 o 
  -7   3   1       44.68       44.91     34.91 o 
  -6   3   1      137.32      140.60     29.91 o 
  -5   3   1      228.11      106.88     28.15 o 
  -4   3   1     3758.91     3791.42     60.94 o 
  -3   3   1     1572.42     1598.39     38.03 o 
  -2   3   1      537.87      725.23     25.86 o 
  -1   3   1    16136.78    16382.36    114.77 o 
   0   3   1    39413.47    39872.43    354.08 o 
   1   3   1     4114.00     3947.58     59.68 o 
   2   3   1     3090.76     3393.23    133.01 o 
   3   3   1      663.09      826.06     23.29 o 
   4   3   1     7466.86     6959.90     65.80 o 
   5   3   1     5040.67     5230.06     87.31 o 
   6   3   1     3034.73     3567.90     79.00 o 
   7   3   1      372.37      214.57     49.39 o 
   8   3   1      347.20      321.98     47.88 o 
   9   3   1     1193.42     1179.75     53.83 o 
  10   3   1      127.98      145.00     42.80 o 
  11   3   1        2.99       15.42     45.48 o 
  12   3   1        3.49       26.10     59.13 o 
  13   3   1       46.90       88.61     63.88 o 
  14   3   1      332.21      320.08     72.75 o 
 -15   4   1        9.83       78.39     75.56 o 
 -14   4   1      203.26      185.01     58.54 o 
 -13   4   1       45.83       72.91     50.75 o 
 -12   4   1       15.60       40.10     47.94 o 
 -11   4   1      285.79      274.27     47.76 o 
 -10   4   1       73.55       70.79     41.36 o 
  -9   4   1      520.95      524.81     26.66 o 
  -8   4   1      300.29      410.10     40.67 o 
  -7   4   1     1470.97     1470.45     54.70 o 
  -6   4   1     2018.49     1888.54     50.52 o 
  -5   4   1     1736.70     1907.27     48.18 o 
  -4   4   1     8281.05     7690.89    141.21 o 
  -3   4   1     3983.78     4043.42     99.56 o 
  -2   4   1     3286.48     3288.18     47.37 o 
  -1   4   1       89.97      110.15     17.45 o 
   0   4   1     1801.58     1885.64     29.35 o 
   1   4   1     5636.45     5697.67    155.95 o 
   2   4   1      610.77      886.39     46.76 o 
   3   4   1      116.09      106.64     27.26 o 
   4   4   1     2022.15     1805.26     34.85 o 
   5   4   1       20.13       38.11     16.59 o 
   6   4   1     5119.09     5112.80     97.01 o 
   7   4   1      225.96      280.60     44.26 o 
   8   4   1     2525.75     2564.21     77.63 o 
   9   4   1      698.43      751.80     61.03 o 
  10   4   1        9.46        9.57     42.94 o 
  11   4   1      972.83      993.25     62.50 o 
  12   4   1        7.58       44.81     47.59 o 
  13   4   1      151.44      146.58     67.04 o 
  14   4   1      188.65      177.18     74.51 o 
 -14   5   1      206.69      129.87     58.24 o 
 -13   5   1      322.41      229.12     52.74 o 
 -12   5   1      573.23      646.15     57.84 o 
 -11   5   1      711.60      689.33     56.05 o 
 -10   5   1      471.02      543.79     57.97 o 
  -9   5   1        2.15       48.07     44.96 o 
  -8   5   1     2133.42     2058.94     62.81 o 
  -7   5   1      324.03      432.16     44.02 o 
  -6   5   1     2309.26     2028.49     62.02 o 
  -5   5   1      300.82      331.65     38.65 o 
  -4   5   1      356.19      360.65     38.80 o 
  -3   5   1     5467.89     5387.91     59.62 o 
  -2   5   1      168.91      117.95     23.28 o 
  -1   5   1      140.01      136.60     18.93 o 
   0   5   1      459.09      411.04     25.79 o 
   1   5   1     1624.13     1890.48    117.70 o 
   2   5   1     2451.21     2469.42     48.81 o 
   3   5   1     2225.93     2071.76     74.46 o 
   4   5   1     9567.26     9038.47    185.58 o 
   5   5   1        4.75       34.54     17.84 o 
   6   5   1     1717.17     1532.84     34.67 o 
   7   5   1      953.81     1178.24     61.43 o 
   8   5   1      277.65      380.09     50.51 o 
   9   5   1      332.43      326.43     52.45 o 
  10   5   1      564.76      483.77     63.15 o 
  11   5   1       22.97       23.50     46.30 o 
  12   5   1       16.64       32.11     53.67 o 
  13   5   1        0.76      -23.64     60.50 o 
  14   5   1      202.38      269.00     76.67 o 
 -14   6   1        6.97       11.02     57.52 o 
 -13   6   1        1.02        0.37     56.38 o 
 -12   6   1        2.30        9.34     50.80 o 
 -11   6   1      154.66      123.62     56.91 o 
 -10   6   1      125.85      153.52     55.76 o 
  -9   6   1     1181.90     1169.73     58.27 o 
  -8   6   1       13.02       29.68     38.57 o 
  -7   6   1      890.92      868.41     54.48 o 
  -6   6   1     5024.62     5136.11    108.47 o 
  -5   6   1     2071.06     1944.71     75.08 o 
  -4   6   1     6337.26     6027.25     87.26 o 
  -3   6   1        4.26       39.45     22.32 o 
  -2   6   1       98.54       44.88     22.76 o 
  -1   6   1      109.29       33.06     21.74 o 
   0   6   1      125.87      134.86     23.29 o 
   1   6   1     1823.19     1602.20     33.36 o 
   2   6   1      697.14      743.14     46.36 o 
   3   6   1        6.30       40.44     48.51 o 
   4   6   1     1749.26     1684.82    111.55 o 
   5   6   1     2070.38     2067.99     89.28 o 
   6   6   1     3210.55     2971.49     95.86 o 
   7   6   1      787.11      939.34     55.11 o 
   8   6   1     1164.25     1226.58     63.02 o 
   9   6   1     2127.95     2136.33     71.89 o 
  10   6   1     1132.22     1197.08     74.04 o 
  11   6   1      741.82      762.49     72.06 o 
  12   6   1      368.26      402.45     59.68 o 
  13   6   1      174.12      173.45     73.19 o 
 -14   7   1      114.32      177.68     65.28 o 
 -13   7   1      146.77       61.39     57.96 o 
 -12   7   1      901.63      986.91     79.77 o 
 -11   7   1      313.97      334.87     60.84 o 
 -10   7   1      574.81      715.29     58.04 o 
  -9   7   1       20.90       12.74     43.46 o 
  -8   7   1     1668.44     1799.95     85.15 o 
  -7   7   1      171.67      173.38     45.13 o 
  -6   7   1     3943.84     4007.12     86.28 o 
  -5   7   1     1552.93     1609.82     47.39 o 
  -4   7   1        2.50       20.94     17.26 o 
  -3   7   1     2490.65     2722.45     89.68 o 
  -2   7   1     2888.82     2591.99     78.20 o 
  -1   7   1     1252.19     1426.22     45.53 o 
   0   7   1     1340.02     1015.00     33.78 o 
   1   7   1        2.28       16.67     20.01 o 
   2   7   1    10813.43    10222.66    174.35 o 
   3   7   1      899.42      736.04     66.87 o 
   4   7   1     6397.71     6271.18    186.44 o 
   5   7   1      320.45      217.68     65.14 o 
   6   7   1     1293.82     1493.08     71.76 o 
   7   7   1       20.47       73.19     44.38 o 
   8   7   1       63.15       54.56     47.91 o 
   9   7   1       92.89       68.66     49.54 o 
  10   7   1        1.11       -6.24     67.37 o 
  11   7   1       12.83        8.07     73.17 o 
  12   7   1       57.21       67.28     73.22 o 
  13   7   1      317.23      426.37     86.94 o 
 -13   8   1      103.66      126.31     83.39 o 
 -12   8   1       58.71      103.85     71.68 o 
 -11   8   1       66.04       32.00     71.57 o 
 -10   8   1      734.10      839.38     68.20 o 
  -9   8   1       24.68       57.82     49.81 o 
  -8   8   1      650.65      660.77     60.13 o 
  -7   8   1      110.48      107.57     55.24 o 
  -6   8   1     2586.40     2533.98    110.68 o 
  -5   8   1        7.68       34.27     51.61 o 
  -4   8   1     6960.09     6621.59    125.59 o 
  -3   8   1      957.60      971.13     67.97 o 
  -2   8   1     1169.15     1319.05     39.06 o 
  -1   8   1     1089.60      975.96     71.58 o 
   0   8   1      478.54      467.60     39.16 o 
   1   8   1      251.71      214.75     24.04 o 
   2   8   1     1082.34     1114.80     61.93 o 
   3   8   1      997.61      958.12     60.53 o 
   4   8   1      214.95      236.45     49.32 o 
   5   8   1     1261.69     1164.37     84.12 o 
   6   8   1     2447.51     2532.08    107.40 o 
   7   8   1      337.54      387.59     61.85 o 
   8   8   1      540.45      545.60     57.58 o 
   9   8   1       12.03       21.93     54.59 o 
  10   8   1     1701.13     1607.92     82.79 o 
  11   8   1      156.80      122.08     73.34 o 
  12   8   1      497.42      488.30     83.54 o 
 -13   9   1        6.88       42.53     85.86 o 
 -12   9   1      178.44      245.23     81.74 o 
 -11   9   1       51.65       -2.69     63.37 o 
 -10   9   1      103.37      121.65     58.47 o 
  -9   9   1      117.86      156.02     68.13 o 
  -8   9   1      319.52      406.22     70.67 o 
  -7   9   1        4.87       67.72     71.73 o 
  -6   9   1       95.37       96.73     71.04 o 
  -5   9   1      177.63      253.11     49.65 o 
  -4   9   1        3.40       18.98     52.39 o 
  -3   9   1        0.01       39.59     62.47 o 
  -2   9   1      326.11      355.00     49.53 o 
  -1   9   1      436.43      453.63     44.19 o 
   0   9   1     2170.10     1651.66     65.59 o 
   1   9   1     1005.44     1005.90     44.08 o 
   2   9   1     5935.51     5676.60    111.61 o 
   3   9   1      682.54      624.66     49.47 o 
   4   9   1     2774.34     2656.25    147.23 o 
   5   9   1      327.78      277.71     57.28 o 
   6   9   1      744.40      733.69     80.27 o 
   7   9   1        1.76       31.15     57.73 o 
   8   9   1      635.22      631.28     74.76 o 
   9   9   1        4.27       -3.79     66.17 o 
  10   9   1        1.57       31.42     71.36 o 
  11   9   1        4.08       10.98     63.92 o 
  12   9   1       26.84       44.02     80.00 o 
 -12  10   1       16.01       54.94    105.32 o 
 -11  10   1       91.64       69.59     79.63 o 
 -10  10   1      315.01      242.68     74.12 o 
  -9  10   1       13.14       65.73     70.02 o 
  -8  10   1      898.09      922.66     84.78 o 
  -7  10   1      109.82       90.93     75.12 o 
  -6  10   1      811.82      864.75     71.41 o 
  -5  10   1        0.49      -10.68     47.38 o 
  -4  10   1     1248.91     1293.29     65.35 o 
  -3  10   1       93.37      132.57     56.60 o 
  -2  10   1     2039.53     1896.77     84.95 o 
  -1  10   1      202.25      243.02     44.42 o 
   0  10   1     1425.05     1428.70     66.54 o 
   1  10   1      368.27      321.42     57.47 o 
   2  10   1      117.01      153.41     40.11 o 
   3  10   1      102.52      106.80     44.89 o 
   4  10   1       85.11       60.32     50.27 o 
   5  10   1        5.69       38.69     52.41 o 
   6  10   1     1346.08     1438.82     81.50 o 
   7  10   1        8.95       14.54     52.26 o 
   8  10   1     1415.79     1458.65     93.48 o 
   9  10   1        7.52       48.44     68.30 o 
  10  10   1      314.18      308.93     80.31 o 
  11  10   1        4.61       -0.92     77.10 o 
 -11  11   1       38.28       34.27     81.83 o 
 -10  11   1      792.55      767.21     93.14 o 
  -9  11   1      121.09      182.87     75.71 o 
  -8  11   1      204.79      269.29     70.47 o 
  -7  11   1        0.50      -40.98     62.02 o 
  -6  11   1     1087.07     1011.61     76.63 o 
  -5  11   1        1.30       39.95     49.61 o 
  -4  11   1      645.62      591.99     57.83 o 
  -3  11   1       86.40      148.94     48.34 o 
  -2  11   1      325.53      299.83     60.97 o 
  -1  11   1     1196.25     1130.71     62.14 o 
   0  11   1     2220.08     2233.69     76.49 o 
   1  11   1     1189.48     1177.62     64.67 o 
   2  11   1     1985.79     1924.01     65.36 o 
   3  11   1       11.61       36.54     45.64 o 
   4  11   1      579.32      591.58     65.66 o 
   5  11   1      194.93      209.96     59.09 o 
   6  11   1      102.45      119.79     63.60 o 
   7  11   1       12.64       14.28     62.40 o 
   8  11   1        1.18       23.79     60.89 o 
   9  11   1      162.81      183.33     66.32 o 
  10  11   1       15.83       46.82     79.63 o 
 -10  12   1        4.63       70.13     69.77 o 
  -9  12   1      471.22      478.45     72.47 o 
  -8  12   1      827.48      990.95     75.75 o 
  -7  12   1       15.79        3.40     68.17 o 
  -6  12   1      787.09      796.08     78.11 o 
  -5  12   1       63.72      106.67     55.42 o 
  -4  12   1       57.34       99.12     45.01 o 
  -3  12   1      375.32      412.88     56.19 o 
  -2  12   1      604.70      544.30     57.02 o 
  -1  12   1       15.40       65.49     48.92 o 
   0  12   1      656.28      740.70     61.13 o 
   1  12   1       42.44       76.66     49.41 o 
   2  12   1        0.15       15.88     43.69 o 
   3  12   1        6.50       22.10     44.41 o 
   4  12   1      567.97      633.55     68.94 o 
   5  12   1      287.19      317.91     65.40 o 
   6  12   1      406.98      409.35     70.79 o 
   7  12   1      187.99      196.96     69.97 o 
   8  12   1      652.64      687.66     74.71 o 
   9  12   1       13.46       21.95     65.08 o 
  -9  13   1       34.56       62.79     67.49 o 
  -8  13   1       46.32       50.70     65.49 o 
  -7  13   1       95.98       47.16     70.96 o 
  -6  13   1       32.38       72.86     68.61 o 
  -5  13   1       91.70       91.50     51.28 o 
  -4  13   1        8.42       52.46     50.64 o 
  -3  13   1       67.23      100.91     48.73 o 
  -2  13   1       56.58      118.81     53.53 o 
  -1  13   1       89.79      250.47     59.41 o 
   0  13   1      477.50      437.46     54.32 o 
   1  13   1      149.35      213.55     52.49 o 
   2  13   1      119.37      115.63     54.75 o 
   3  13   1       39.22       37.92     58.63 o 
   4  13   1      571.64      655.31     99.67 o 
   5  13   1      472.01      425.62     92.35 o 
   6  13   1      218.65      302.05     95.34 o 
   7  13   1      117.81      109.50     89.02 o 
   8  13   1      446.82      538.95     93.92 o 
  -7  14   1        1.11        0.35     69.44 o 
  -6  14   1      313.99      288.22     98.55 o 
  -5  14   1       89.61      106.33     82.40 o 
  -4  14   1      454.13      507.46     83.89 o 
  -3  14   1        1.28       41.90     72.77 o 
  -2  14   1       92.02       85.97     92.91 o 
  -1  14   1       33.16       96.57     90.47 o 
   0  14   1       22.94      102.33     57.64 o 
   1  14   1      287.02      354.82     62.37 o 
   2  14   1       22.77       45.43     61.53 o 
   3  14   1       37.35       22.60     69.98 o 
   4  14   1       94.94       98.06     74.01 o 
   5  14   1       68.44      183.54     73.14 o 
   6  14   1       18.08       42.21     94.46 o 
   7  14   1        7.81       25.38    100.77 o 
  -5  15   1        8.80      -19.29    107.65 o 
  -4  15   1       94.30       35.69    105.42 o 
  -3  15   1       50.55       93.11     91.94 o 
  -2  15   1        8.33       54.74     92.06 o 
  -1  15   1      339.30      420.24     77.64 o 
   0  15   1      176.93      233.39     82.59 o 
   1  15   1       41.42       94.18     76.89 o 
   2  15   1      587.44      679.08     93.04 o 
   3  15   1      270.50      236.53     99.40 o 
   4  15   1       79.89      174.18    151.50 o 
   5  15   1       21.60        5.71     98.19 o 
  -1  16   1      135.04      145.87    100.21 o 
   0  16   1        0.58       45.07     99.91 o 
 -14   0   2      102.45       58.09     78.18 o 
 -12   0   2       14.85       75.25     67.61 o 
 -10   0   2        7.62       33.55     35.36 o 
  -8   0   2     4740.30     4940.23     77.28 o 
  -6   0   2      948.06     1219.09     40.74 o 
  -4   0   2     9226.69     8738.12     85.10 o 
  -2   0   2       14.21       10.58     18.23 o 
   0   0   2     7833.80     8187.39     51.12 o 
   2   0   2    43467.50    49942.03    598.47 o 
   4   0   2    11653.83    11563.51    102.16 o 
   6   0   2    17222.71    16113.99    254.78 o 
   8   0   2     1784.63     1887.11     96.29 o 
  10   0   2       76.22       64.93     43.33 o 
  12   0   2        0.44       47.23     83.95 o 
  14   0   2        0.76       43.91     97.77 o 
 -15   1   2      134.66      115.72     73.90 o 
 -14   1   2      122.33      140.81     54.41 o 
 -13   1   2       76.74      101.59     50.33 o 
 -12   1   2     1013.37     1042.40     58.64 o 
 -11   1   2      121.83      110.16     33.88 o 
 -10   1   2      131.20      143.28     26.32 o 
  -9   1   2      556.90      552.44     29.34 o 
  -8   1   2     3440.27     3618.34     52.74 o 
  -7   1   2      172.14      238.05     23.60 o 
  -6   1   2     1638.92     1710.77     39.17 o 
  -5   1   2       24.73       89.62     29.96 o 
  -4   1   2       76.62      109.91     24.90 o 
  -3   1   2     6940.27     7036.41     74.61 o 
  -2   1   2    20311.15    22863.19    176.85 o 
  -1   1   2     1841.28     2124.52     29.41 o 
   0   1   2    40939.96    45173.93    398.40 o 
   1   1   2     4866.65     5192.16     44.76 o 
   2   1   2    59015.28    63172.29    335.81 o 
   3   1   2     1855.14     2043.50     27.43 o 
   4   1   2     8647.07     9871.27     90.64 o 
   5   1   2      141.70      179.05     18.64 o 
   6   1   2        6.43      118.32     25.51 o 
   7   1   2      385.46      408.34     34.30 o 
   8   1   2     5645.29     5481.59     70.67 o 
   9   1   2      396.59      379.57     34.33 o 
  10   1   2     1979.93     1882.06     56.28 o 
  11   1   2      125.06      138.33     57.12 o 
  12   1   2     1595.23     1567.89     83.86 o 
  13   1   2       12.59       31.80     57.27 o 
  14   1   2      153.06      129.68     64.40 o 
 -15   2   2      132.52      262.80     86.24 o 
 -14   2   2      147.74      144.42     45.46 o 
 -13   2   2      593.43      582.27     51.33 o 
 -12   2   2       20.26        8.19     42.82 o 
 -11   2   2     3739.94     3564.08     71.00 o 
 -10   2   2     1806.11     1773.82     42.87 o 
  -9   2   2     1661.54     1530.75     38.59 o 
  -8   2   2      995.90     1015.54     40.54 o 
  -7   2   2      171.79      137.57     27.81 o 
  -6   2   2     3085.23     2616.32     51.15 o 
  -5   2   2      827.27      800.03     35.29 o 
  -4   2   2       82.37       47.59     24.32 o 
  -3   2   2     8747.29     8857.90     96.77 o 
  -2   2   2    26914.47    28003.58     93.99 o 
  -1   2   2     4562.58     4412.81     56.38 o 
   0   2   2      338.08      332.33     18.54 o 
   1   2   2    11803.77    12648.84     62.17 o 
   2   2   2     1126.16     1298.93     20.80 o 
   3   2   2       13.39       25.08     16.85 o 
   4   2   2    13184.58    13356.85    130.45 o 
   5   2   2     2086.02     2344.34     90.84 o 
   6   2   2     6581.57     5808.03    126.94 o 
   7   2   2       92.13      105.76     39.11 o 
   8   2   2     3818.36     3445.88     71.52 o 
   9   2   2       61.23       32.27     34.97 o 
  10   2   2      985.41      932.84     55.01 o 
  11   2   2      325.76      262.64     57.52 o 
  12   2   2      143.43      129.56     61.05 o 
  13   2   2        3.13       52.86     62.65 o 
  14   2   2      202.03      232.86     63.98 o 
 -15   3   2      410.48      521.33     63.92 o 
 -14   3   2      546.36      544.48     61.87 o 
 -13   3   2      142.04      111.05     52.58 o 
 -12   3   2       88.37       91.15     42.12 o 
 -11   3   2      184.23      178.88     35.61 o 
 -10   3   2     1700.73     1867.32     41.23 o 
  -9   3   2      620.29      606.88     36.31 o 
  -8   3   2      281.97      352.64     37.41 o 
  -7   3   2     2523.84     2424.56     54.23 o 
  -6   3   2     2089.90     1914.23     54.57 o 
  -5   3   2        6.02       29.17     31.92 o 
  -4   3   2    14951.43    15795.50    199.26 o 
  -3   3   2     4251.82     4672.71     54.40 o 
  -2   3   2      697.90      731.89     30.11 o 
  -1   3   2     1413.10     1549.56     23.13 o 
   0   3   2    26191.71    28853.63    208.86 o 
   1   3   2     8943.81     9490.43    100.69 o 
   2   3   2     1599.35     1724.15     21.43 o 
   3   3   2        3.69        9.70     22.75 o 
   4   3   2      453.75      294.56     25.97 o 
   5   3   2      620.19      575.55     37.70 o 
   6   3   2     2218.30     1852.08     63.90 o 
   7   3   2       19.98       60.53     46.14 o 
   8   3   2     2161.41     2166.24     62.11 o 
   9   3   2      836.10      821.91     49.49 o 
  10   3   2     2209.60     2172.88     70.62 o 
  11   3   2      206.81      273.49     60.01 o 
  12   3   2      108.52       98.50     58.08 o 
  13   3   2      432.50      436.67     72.64 o 
  14   3   2      495.60      469.65     79.40 o 
 -15   4   2      186.14      210.22     62.96 o 
 -14   4   2      239.19      285.23     61.01 o 
 -13   4   2     1079.19     1054.50     69.33 o 
 -12   4   2      557.01      569.30     56.39 o 
 -11   4   2      721.66      697.42     47.96 o 
 -10   4   2      483.12      494.97     41.99 o 
  -9   4   2     2955.66     2860.76     69.87 o 
  -8   4   2     3377.34     3408.38     78.27 o 
  -7   4   2        2.18       28.34     37.58 o 
  -6   4   2     5814.44     5729.77     78.97 o 
  -5   4   2     3065.53     3197.61     61.73 o 
  -4   4   2    14588.01    14536.26    154.66 o 
  -3   4   2     1427.44     1361.65     37.71 o 
  -2   4   2      324.56      436.49     27.49 o 
  -1   4   2       72.29       74.17     18.44 o 
   0   4   2       53.96      127.38     14.62 o 
   1   4   2     2833.13     2781.74     65.44 o 
   2   4   2    13464.88    13758.27    269.01 o 
   3   4   2      490.97      521.86     20.73 o 
   4   4   2     6791.99     6458.08     55.39 o 
   5   4   2      970.94     1098.55     39.55 o 
   6   4   2     1773.03     1595.86     62.86 o 
   7   4   2      711.80      819.79     44.47 o 
   8   4   2     2085.72     1944.47     72.17 o 
   9   4   2      755.58      642.52     58.40 o 
  10   4   2      411.60      359.86     46.72 o 
  11   4   2      576.13      629.75     67.00 o 
  12   4   2       35.07       36.16     65.66 o 
  13   4   2       65.39       87.05     63.98 o 
 -15   5   2      421.38      505.50     68.32 o 
 -14   5   2        1.14       18.33     57.81 o 
 -13   5   2      462.72      422.42     61.31 o 
 -12   5   2      158.11      190.80     51.54 o 
 -11   5   2      373.67      318.93     50.38 o 
 -10   5   2        6.67       22.51     40.77 o 
  -9   5   2      983.60     1103.04     53.48 o 
  -8   5   2       63.94      118.19     38.17 o 
  -7   5   2    11766.61    10551.59    122.03 o 
  -6   5   2     8486.46     8709.31    113.72 o 
  -5   5   2    13682.75    13124.16    122.05 o 
  -4   5   2    12024.05    11060.62    167.93 o 
  -3   5   2     4000.56     4441.03     64.33 o 
  -2   5   2     1252.62     1424.52     33.72 o 
  -1   5   2     2742.72     2226.22     35.09 o 
   0   5   2     1274.63     1479.31     26.18 o 
   1   5   2      359.30      433.82     26.83 o 
   2   5   2     6215.37     6113.10     87.92 o 
   3   5   2       84.91      169.02     44.54 o 
   4   5   2      126.43      159.66     16.54 o 
   5   5   2      169.93      169.13     20.52 o 
   6   5   2     1590.28     1551.40     49.55 o 
   7   5   2       27.13       61.82     47.79 o 
   8   5   2     1240.94     1204.25     66.75 o 
   9   5   2       58.42       43.20     52.51 o 
  10   5   2     2510.83     2303.11     87.94 o 
  11   5   2      285.37      316.49     61.86 o 
  12   5   2      352.92      364.63     66.66 o 
  13   5   2       40.86       91.75     68.13 o 
 -14   6   2       71.42       89.28     58.44 o 
 -13   6   2      418.22      503.51     63.78 o 
 -12   6   2      552.04      608.66     60.12 o 
 -11   6   2     1035.01     1089.68     72.23 o 
 -10   6   2        4.01        7.16     51.27 o 
  -9   6   2     1212.29     1084.50     51.24 o 
  -8   6   2      445.14      447.98     40.15 o 
  -7   6   2     1235.26     1153.91     47.14 o 
  -6   6   2     3987.88     3827.93     89.37 o 
  -5   6   2     1164.01     1443.11     40.82 o 
  -4   6   2      700.16      697.32     35.89 o 
  -3   6   2      234.44      178.23     31.52 o 
  -1   6   2      360.06      497.65     26.10 o 
   0   6   2      262.49      370.21     28.48 o 
   1   6   2     4442.09     4195.37     79.52 o 
   2   6   2      474.64      422.41     31.49 o 
   3   6   2      597.65      598.98     67.97 o 
   4   6   2      102.41      189.08     75.29 o 
   5   6   2     1220.94     1209.15     46.16 o 
   6   6   2      376.56      364.08     32.91 o 
   7   6   2        5.14       23.85     40.27 o 
   8   6   2      274.91      202.86     46.25 o 
   9   6   2      710.50      754.55     59.72 o 
  10   6   2      144.82      131.47     61.69 o 
  11   6   2      124.16      161.60     75.92 o 
  12   6   2       27.69       15.90     74.91 o 
  13   6   2      322.29      388.23     92.54 o 
 -14   7   2       80.34      106.23     62.47 o 
 -13   7   2       11.29       66.20     55.50 o 
 -12   7   2      272.71      348.01     67.18 o 
 -11   7   2        2.34       34.20     54.65 o 
 -10   7   2        6.40       -3.99     42.56 o 
  -9   7   2        0.37       11.61     41.92 o 
  -8   7   2      116.47       98.92     37.12 o 
  -7   7   2     6476.20     6502.15    104.20 o 
  -6   7   2     2385.86     2154.80     49.47 o 
  -5   7   2     3484.97     3344.10     71.61 o 
  -4   7   2     4134.42     4730.57     77.03 o 
  -3   7   2     1185.02     1169.76     47.90 o 
  -2   7   2     3421.78     3271.18     70.20 o 
  -1   7   2     1697.59     1780.72     43.71 o 
   0   7   2       88.48       64.41     29.05 o 
   1   7   2     7654.36     7571.06     59.26 o 
   2   7   2      771.78      913.16     73.05 o 
   3   7   2      354.10      306.16     76.08 o 
   4   7   2       25.64       87.29     72.39 o 
   5   7   2      391.45      504.21     65.40 o 
   6   7   2      588.01      607.25     60.11 o 
   7   7   2      449.96      432.01     51.77 o 
   8   7   2      238.23      205.99     52.19 o 
   9   7   2      709.58      657.05     59.56 o 
  10   7   2       38.29       46.60     64.14 o 
  11   7   2      122.47      111.82     72.78 o 
  12   7   2       86.16       75.38     74.75 o 
 -13   8   2      201.54      221.06     80.44 o 
 -12   8   2      166.48      191.43     76.27 o 
 -11   8   2      812.65      884.51     88.66 o 
 -10   8   2      223.33      229.28     55.96 o 
  -9   8   2     1053.58     1007.44     65.68 o 
  -8   8   2        6.36       30.01     47.35 o 
  -7   8   2      224.56      114.96     55.57 o 
  -6   8   2        3.35       51.11     24.63 o 
  -5   8   2        7.17       16.29     24.50 o 
  -4   8   2      201.50      142.28     35.27 o 
  -3   8   2        1.66       42.14     30.69 o 
  -2   8   2      746.66      698.77     40.13 o 
  -1   8   2      285.07      498.61     37.58 o 
   0   8   2       13.30      101.16     26.10 o 
   1   8   2      839.32      854.56     32.27 o 
   2   8   2       11.31       38.99     40.60 o 
   3   8   2      681.38      639.16     53.66 o 
   4   8   2      101.85      114.00     44.69 o 
   5   8   2      392.96      315.63     51.36 o 
   6   8   2       28.89       60.61     49.60 o 
   7   8   2      371.13      534.12     64.91 o 
   8   8   2       76.65      112.85     56.30 o 
   9   8   2      667.43      704.85     67.96 o 
  10   8   2      165.25      173.18     58.39 o 
  11   8   2      341.35      306.62     81.28 o 
  12   8   2       12.65       17.50     80.53 o 
 -13   9   2      324.58      356.16     86.00 o 
 -12   9   2       48.44       89.72     75.48 o 
 -11   9   2      188.12      176.38     60.37 o 
 -10   9   2        0.08       40.16     56.79 o 
  -9   9   2     1309.74     1238.47     88.69 o 
  -8   9   2      658.81      591.75     74.13 o 
  -7   9   2      927.24      922.80     93.66 o 
  -6   9   2       64.78      107.36     63.02 o 
  -5   9   2     4836.87     4984.97    124.02 o 
  -4   9   2      434.68      415.49     73.95 o 
  -3   9   2      456.56      402.19     42.48 o 
  -2   9   2       61.37      112.83     36.18 o 
  -1   9   2      278.54      252.10     38.91 o 
   0   9   2       11.35       18.34     34.60 o 
   1   9   2     1095.99     1238.24     37.93 o 
   2   9   2      441.29      582.74     45.82 o 
   3   9   2     1448.59     1302.06     67.32 o 
   4   9   2       70.50       74.23     49.50 o 
   5   9   2       24.58       64.07     47.66 o 
   6   9   2        0.47       31.39     51.10 o 
   7   9   2      195.23       99.72     57.43 o 
   8   9   2        0.18      -16.90     60.21 o 
   9   9   2      570.89      582.90     77.70 o 
  10   9   2      220.48      118.50     73.90 o 
  11   9   2      345.38      401.77    108.02 o 
 -12  10   2        5.80       78.07     97.60 o 
 -11  10   2      614.42      625.55     86.19 o 
 -10  10   2      176.32      239.35     75.14 o 
  -9  10   2      409.61      422.84     77.58 o 
  -8  10   2       36.92       12.60     63.66 o 
  -7  10   2      436.70      367.86     83.89 o 
  -6  10   2        7.13       37.29     51.02 o 
  -5  10   2      470.83      366.08     54.88 o 
  -4  10   2     1902.35     1961.95    112.38 o 
  -3  10   2      149.68      132.37     51.95 o 
  -2  10   2     2373.11     2351.88     67.99 o 
  -1  10   2      121.50      111.82     35.74 o 
   0  10   2     1236.59     1412.79     52.15 o 
   1  10   2       36.56       81.17     43.68 o 
   2  10   2      303.19      326.95     46.70 o 
   3  10   2      651.99      536.04     58.84 o 
   4  10   2        0.06        6.32     53.16 o 
   5  10   2     1316.69     1285.68     76.28 o 
   6  10   2       12.19       54.84     57.14 o 
   7  10   2      384.18      373.26     58.67 o 
   8  10   2        7.80        3.90     56.57 o 
   9  10   2      389.27      309.61     75.94 o 
  10  10   2      139.21      141.96     75.62 o 
  11  10   2       52.67      152.90     80.75 o 
 -11  11   2        1.36       14.83     80.41 o 
 -10  11   2        0.00       74.40     76.42 o 
  -9  11   2      205.07      231.48     75.01 o 
  -8  11   2       77.82       76.06     68.82 o 
  -7  11   2       98.35       76.36     60.88 o 
  -6  11   2       11.81       23.80     52.52 o 
  -5  11   2       46.07      108.01     50.44 o 
  -4  11   2      290.22      266.10     48.35 o 
  -3  11   2     1043.00     1152.74     75.06 o 
  -2  11   2      838.87      845.06     71.01 o 
  -1  11   2      126.81      202.09     40.69 o 
   0  11   2     2096.36     2048.17     62.23 o 
   1  11   2     1889.74     2026.54     64.98 o 
   2  11   2      523.78      443.35     47.49 o 
   3  11   2     1092.78     1063.14     69.89 o 
   4  11   2       10.16       16.83     52.46 o 
   5  11   2       22.48       34.08     57.89 o 
   6  11   2      190.52      106.65     58.83 o 
   7  11   2      252.44      196.75     59.33 o 
   8  11   2      185.60      176.78     64.51 o 
   9  11   2      192.90      206.65     66.65 o 
  10  11   2      377.05      475.82     78.58 o 
 -10  12   2       15.73       87.97     82.77 o 
  -9  12   2      297.03      233.99     65.26 o 
  -8  12   2      138.29       73.09     70.56 o 
  -7  12   2      577.31      560.76     76.46 o 
  -6  12   2        2.42       61.13     55.33 o 
  -5  12   2      755.27      693.85     56.26 o 
  -4  12   2      134.60      119.71     45.77 o 
  -3  12   2        0.43        7.55     47.65 o 
  -2  12   2     1121.84     1169.23     70.21 o 
  -1  12   2        1.23       27.57     48.89 o 
   0  12   2      542.29      554.54     59.29 o 
   1  12   2      139.50      110.30     39.85 o 
   2  12   2        0.59      -13.49     42.62 o 
   3  12   2      249.91      254.86     52.20 o 
   4  12   2      493.58      430.65     64.68 o 
   5  12   2      595.50      602.68     71.65 o 
   6  12   2      529.07      407.36     88.52 o 
   7  12   2      518.75      512.50     82.80 o 
   8  12   2      336.46      365.70     81.44 o 
   9  12   2       15.21       40.59     79.97 o 
  -9  13   2       36.78       34.82     68.75 o 
  -8  13   2       10.03      -25.81     74.82 o 
  -7  13   2       73.02      134.21     68.89 o 
  -6  13   2       13.92       25.14     62.09 o 
  -5  13   2     1025.90     1059.98     75.62 o 
  -4  13   2        3.54       38.69     74.92 o 
  -3  13   2      271.31      448.71     99.85 o 
  -2  13   2      557.53      536.50     95.50 o 
  -1  13   2     1577.02     1500.77     90.93 o 
   0  13   2     2334.45     2110.69     99.73 o 
   1  13   2      288.97      356.76     63.39 o 
   2  13   2      480.45      440.94     55.33 o 
   3  13   2      261.34      180.98     68.32 o 
   4  13   2      101.74      109.99     66.47 o 
   5  13   2        0.38       58.72     81.86 o 
   6  13   2       30.08        9.11     85.78 o 
   7  13   2       93.76      112.06     92.62 o 
   8  13   2       90.55      149.50     84.89 o 
  -8  14   2       56.97       49.80    109.16 o 
  -7  14   2       98.86      131.13    103.12 o 
  -6  14   2      313.60      264.06     85.22 o 
  -5  14   2       31.70       89.74     82.47 o 
  -4  14   2      137.53      157.80     80.89 o 
  -3  14   2       63.96      112.30     93.80 o 
  -2  14   2       15.06       41.85     91.26 o 
  -1  14   2       13.61       28.11     72.12 o 
   0  14   2       13.30       54.58     60.77 o 
   1  14   2      134.15      229.96     62.09 o 
   2  14   2      338.31      349.12     67.63 o 
   3  14   2      461.65      367.41     68.99 o 
   4  14   2      713.23      611.97     88.29 o 
   5  14   2      387.69      366.92     83.67 o 
   6  14   2      298.41      283.46    104.11 o 
  -5  15   2       48.34       25.76    105.27 o 
  -4  15   2       55.54       31.26     98.96 o 
  -3  15   2      369.75      484.81    113.19 o 
  -2  15   2      442.68      439.97    108.82 o 
  -1  15   2      115.26      243.08     81.05 o 
   0  15   2      173.75      173.72     80.18 o 
   1  15   2      227.73      204.55     69.63 o 
   2  15   2      436.96      465.59     74.09 o 
   3  15   2       99.01      143.90     70.89 o 
   4  15   2        7.71       58.27     69.58 o 
 -15   0   3      691.19      663.67    100.40 o 
 -13   0   3     4948.35     4994.76    164.41 o 
 -11   0   3      706.31      717.19     54.92 o 
  -9   0   3      415.79      447.60     46.64 o 
  -7   0   3      846.15      949.74     47.78 o 
  -5   0   3     7023.88     6849.75    153.21 o 
  -3   0   3     7806.10     7130.22     76.21 o 
  -1   0   3     1281.87     1318.00     35.97 o 
   1   0   3       12.51       60.74     18.71 o 
   3   0   3    50065.41    51849.25    399.04 o 
   5   0   3    28793.61    29764.15    151.67 o 
   7   0   3     1226.46     1348.47     68.69 o 
   9   0   3     1342.50     1173.24     55.82 o 
  11   0   3      357.92      339.04     69.71 o 
  13   0   3        4.42      101.49     91.72 o 
 -16   1   3       26.87       48.05     80.87 o 
 -15   1   3       48.15       20.49     56.54 o 
 -14   1   3        5.83      -27.18     52.82 o 
 -13   1   3      658.47      684.77     63.65 o 
 -12   1   3      219.78      265.27     42.02 o 
 -11   1   3     3574.93     3581.71     70.27 o 
 -10   1   3      223.83      295.10     29.88 o 
  -9   1   3     3430.16     3628.52     54.95 o 
  -8   1   3     1277.69     1203.18     40.01 o 
  -7   1   3      176.83      127.15     28.40 o 
  -6   1   3      479.69      426.58     34.81 o 
  -5   1   3     1121.64     1136.31     40.19 o 
  -4   1   3      159.04      204.91     24.30 o 
  -3   1   3     3632.65     3828.61     45.24 o 
  -2   1   3      156.48      188.32     15.13 o 
  -1   1   3    20660.43    22858.99    294.23 o 
   0   1   3     7411.01     8251.40     48.81 o 
   1   1   3     2061.34     2256.85     24.60 o 
   2   1   3    16728.37    18010.86    138.08 o 
   3   1   3        5.67       38.85     14.49 o 
   4   1   3     1366.80     1346.58     38.10 o 
   5   1   3     3238.16     3947.03     77.52 o 
   6   1   3      146.04      201.65     21.83 o 
   7   1   3     2255.04     2507.59     52.92 o 
   8   1   3      217.18      202.93     28.96 o 
   9   1   3      413.51      471.04     36.35 o 
  10   1   3        5.34       30.74     52.27 o 
  11   1   3     1363.79     1482.74     70.26 o 
  12   1   3       88.31       75.62     54.21 o 
  13   1   3      342.53      317.21     62.29 o 
 -16   2   3       30.04       70.15     75.22 o 
 -15   2   3     2020.38     1928.37     84.43 o 
 -14   2   3       18.45       17.20     48.39 o 
 -13   2   3     1607.56     1619.94     71.06 o 
 -12   2   3      271.71      282.60     39.93 o 
 -11   2   3     2370.81     2388.58     51.41 o 
 -10   2   3      112.61      110.93     27.90 o 
  -9   2   3       17.71       79.68     31.53 o 
  -8   2   3        1.77       37.54     29.37 o 
  -7   2   3      176.17      225.51     30.07 o 
  -6   2   3      712.39      965.23     42.18 o 
  -5   2   3     1895.89     1759.40     46.44 o 
  -4   2   3      166.02      236.63     42.53 o 
  -3   2   3     6055.41     6234.52     59.65 o 
  -2   2   3      508.54      652.44     24.08 o 
  -1   2   3      437.02      400.20     20.89 o 
   0   2   3      632.00      738.27     18.79 o 
   1   2   3     1037.53     1065.19     21.58 o 
   2   2   3       32.55       29.70     16.41 o 
   3   2   3     9858.44    10868.56    119.49 o 
   4   2   3      831.17      970.19     30.64 o 
   5   2   3     4254.90     4532.23     67.98 o 
   6   2   3     1090.07      808.39     67.15 o 
   7   2   3      575.88      685.31     49.42 o 
   8   2   3       21.74        7.98     34.55 o 
   9   2   3       93.23      119.15     40.03 o 
  10   2   3      192.11      215.61     55.01 o 
  11   2   3        6.23        8.08     56.28 o 
  12   2   3      569.55      549.46     71.09 o 
  13   2   3      325.40      344.40     63.68 o 
 -15   3   3        0.68       50.83     56.56 o 
 -14   3   3      319.84      309.05     59.46 o 
 -13   3   3      407.55      380.74     51.28 o 
 -12   3   3       18.39       62.83     35.99 o 
 -11   3   3     1872.04     1989.02     62.56 o 
 -10   3   3     1559.29     1369.02     50.67 o 
  -9   3   3     1401.75     1264.58     46.13 o 
  -8   3   3      129.90      218.31     35.64 o 
  -7   3   3     2134.60     2291.93     55.02 o 
  -6   3   3       71.44      103.44     34.26 o 
  -5   3   3     2416.21     2161.93     46.85 o 
  -4   3   3       30.89       43.00     22.25 o 
  -3   3   3     6746.46     7588.84    116.18 o 
  -2   3   3     8716.20     8927.81    109.92 o 
  -1   3   3       16.31       37.09     22.44 o 
   0   3   3      299.43      315.04     15.61 o 
   1   3   3       77.39      107.52     19.38 o 
   2   3   3     2721.79     2240.44     54.64 o 
   3   3   3     2012.14     1695.39     38.86 o 
   4   3   3      586.31      815.08     34.75 o 
   5   3   3      605.72      776.03     51.83 o 
   6   3   3     5756.45     5130.12     94.83 o 
   7   3   3     1630.34     1833.03     68.56 o 
   8   3   3     1174.36     1294.71     54.48 o 
   9   3   3      824.07      951.27     52.58 o 
  10   3   3      546.28      654.46     61.47 o 
  11   3   3       21.29       40.45     57.65 o 
  12   3   3        7.20       36.31     62.18 o 
  13   3   3       39.53       84.30     71.31 o 
 -15   4   3      201.20      158.36     58.28 o 
 -14   4   3      322.72      348.21     60.01 o 
 -13   4   3      147.81      149.63     52.20 o 
 -12   4   3      622.81      691.29     51.46 o 
 -11   4   3      732.13      835.46     49.15 o 
 -10   4   3      570.82      554.28     42.70 o 
  -9   4   3      628.87      559.38     44.78 o 
  -8   4   3      603.40      629.04     47.37 o 
  -7   4   3      534.96      630.78     43.68 o 
  -6   4   3      334.85      211.30     34.45 o 
  -5   4   3     2506.91     2487.04     51.39 o 
  -4   4   3     3491.96     3885.79     51.61 o 
  -3   4   3        4.32       28.74     18.21 o 
  -2   4   3     1610.56     1424.86     30.32 o 
  -1   4   3    11267.65    10492.63    103.63 o 
   0   4   3      239.39      235.94     21.09 o 
   1   4   3     3953.90     3977.59     39.59 o 
   2   4   3     2769.29     3157.88     64.59 o 
   4   4   3     5709.88     5197.17     75.42 o 
   5   4   3      328.66      468.56     44.21 o 
   6   4   3     1580.33     1690.33     66.16 o 
   7   4   3       37.33       66.65     35.28 o 
   8   4   3       85.01       89.13     47.60 o 
   9   4   3      664.98      546.65     48.02 o 
  10   4   3       12.54       61.24     55.83 o 
  11   4   3       25.24       69.34     61.57 o 
  12   4   3      207.89      241.18     66.57 o 
  13   4   3       76.29      185.50     75.01 o 
 -15   5   3       93.15      109.65     60.54 o 
 -14   5   3       72.85       84.45     57.07 o 
 -13   5   3      141.49      177.73     52.54 o 
 -12   5   3        0.72       31.18     42.68 o 
 -11   5   3        1.90       12.10     39.90 o 
 -10   5   3       45.43       65.35     41.44 o 
  -9   5   3      265.14      269.87     42.50 o 
  -8   5   3      143.29      128.42     34.99 o 
  -7   5   3     1882.48     1888.81     61.93 o 
  -6   5   3       16.62       67.45     31.98 o 
  -5   5   3     3866.81     4090.37     65.42 o 
  -4   5   3     8452.35     8402.26     66.22 o 
  -3   5   3      991.53     1118.80     36.40 o 
  -2   5   3        2.71       17.75     16.28 o 
  -1   5   3     1623.11     1382.43     32.34 o 
   0   5   3     2461.68     3127.42     38.01 o 
   1   5   3     1084.01     1169.03     29.87 o 
   2   5   3       19.90       16.12     13.87 o 
   3   5   3      785.77      892.39     54.96 o 
   4   5   3      551.69      745.99     56.64 o 
   5   5   3      115.92      156.97     29.71 o 
   6   5   3     3338.76     3405.50     78.18 o 
   7   5   3        5.94       -7.04     52.78 o 
   8   5   3     2273.36     1998.19     88.39 o 
   9   5   3     1262.45     1324.21     83.12 o 
  10   5   3      882.75      961.70     84.78 o 
  11   5   3      193.38      186.14     64.39 o 
  12   5   3      281.72      233.77     69.79 o 
  13   5   3      153.48      122.36     88.19 o 
 -15   6   3        1.01        2.95     64.59 o 
 -14   6   3      109.15       78.58     56.93 o 
 -13   6   3      988.82      929.74     67.84 o 
 -12   6   3      639.68      687.90     61.45 o 
 -11   6   3      116.47      118.43     47.23 o 
 -10   6   3     1524.34     1476.59     63.28 o 
  -9   6   3      423.58      476.50     43.16 o 
  -8   6   3     2400.66     2788.99     71.01 o 
  -7   6   3     1382.68     1661.08     51.48 o 
  -6   6   3     1538.78     1633.16     47.62 o 
  -5   6   3      283.63      344.87     31.62 o 
  -4   6   3       35.71       59.74     33.61 o 
  -3   6   3      899.06      859.03     32.25 o 
  -2   6   3     1826.49     2219.42     32.90 o 
  -1   6   3      303.05      349.87     22.53 o 
   0   6   3     9926.35     8657.73     87.33 o 
   1   6   3     5372.33     5238.69     58.85 o 
   2   6   3     5219.95     5461.31    150.42 o 
   3   6   3      238.02      233.05     45.94 o 
   4   6   3     6595.40     5832.64    168.90 o 
   5   6   3     1064.34     1093.40     75.24 o 
   6   6   3      795.41      768.30     62.37 o 
   7   6   3        2.68       49.36     54.74 o 
   8   6   3        0.17       44.97     44.74 o 
   9   6   3      789.27      752.78     73.16 o 
  10   6   3      147.45      153.48     67.05 o 
  11   6   3      159.79      180.19     77.10 o 
  12   6   3       10.77       53.55     74.79 o 
 -14   7   3       81.18       79.28     57.73 o 
 -13   7   3        7.05       68.32     55.11 o 
 -12   7   3       72.78       94.13     59.87 o 
 -11   7   3      207.80      218.74     54.70 o 
 -10   7   3        6.39       65.05     45.41 o 
  -9   7   3        1.42       40.21     38.13 o 
  -8   7   3      399.65      492.45     42.00 o 
  -7   7   3       40.63      105.11     39.00 o 
  -6   7   3     6919.00     7266.46     79.49 o 
  -5   7   3      110.12      142.89     35.47 o 
  -4   7   3     8177.88     7884.14    106.64 o 
  -3   7   3      853.13      706.17     37.50 o 
  -2   7   3       43.16       80.87     19.27 o 
  -1   7   3        2.38      123.28     23.39 o 
   0   7   3      925.84      783.80     35.08 o 
   1   7   3     1954.68     2020.19     88.03 o 
   2   7   3      966.94      817.13     44.42 o 
   3   7   3        9.29       -4.21     46.30 o 
   4   7   3     1662.06     1850.67     84.76 o 
   5   7   3      198.09      297.33     58.52 o 
   6   7   3     1765.20     2011.03     81.48 o 
   7   7   3      150.13      149.95     55.60 o 
   8   7   3      483.92      510.10     56.12 o 
   9   7   3      346.13      335.47     57.02 o 
  10   7   3      270.23      200.28     72.85 o 
  11   7   3       64.99      118.76     71.59 o 
  12   7   3       55.41       72.79     81.61 o 
 -14   8   3        5.71       16.55     63.46 o 
 -13   8   3       14.55        6.72     67.17 o 
 -12   8   3      288.95      359.65     67.71 o 
 -11   8   3       80.52      128.06     58.45 o 
 -10   8   3       86.60      124.67     52.95 o 
  -9   8   3      135.72      169.91     45.04 o 
  -8   8   3      380.52      433.67     46.97 o 
  -7   8   3     2355.48     2146.50     81.36 o 
  -6   8   3       18.42       26.39     32.00 o 
  -5   8   3      108.17      115.87     32.13 o 
  -4   8   3      648.24      542.33     45.83 o 
  -3   8   3       20.71       46.06     26.27 o 
  -2   8   3     4882.25     4692.58     59.91 o 
  -1   8   3       10.12       32.35     28.45 o 
   0   8   3     7420.43     6727.95     87.76 o 
   1   8   3      206.11      167.86     18.54 o 
   2   8   3     7326.38     6854.11    110.05 o 
   3   8   3     1170.67     1271.10     80.78 o 
   4   8   3     4360.80     4340.99    100.29 o 
   5   8   3        2.64       22.67     47.74 o 
   6   8   3      628.54      504.86     59.68 o 
   7   8   3      114.90      138.19     57.54 o 
   8   8   3       24.51       82.95     61.52 o 
   9   8   3       64.26       71.90     65.69 o 
  10   8   3      209.05      240.01     61.25 o 
  11   8   3       37.12       96.70     77.65 o 
 -13   9   3       17.70       42.47     79.98 o 
 -12   9   3        0.85       45.65     72.51 o 
 -11   9   3        5.32       60.89     65.23 o 
 -10   9   3       77.70       92.69     56.93 o 
  -9   9   3        0.99       21.35     50.54 o 
  -8   9   3      407.97      445.18     68.07 o 
  -7   9   3      166.79      196.87     57.86 o 
  -6   9   3     2482.77     2587.58     84.75 o 
  -5   9   3        3.58       64.66     32.70 o 
  -4   9   3     3219.48     3264.61     63.51 o 
  -3   9   3      146.78      168.34     29.06 o 
  -2   9   3     1271.18     1250.42     58.71 o 
  -1   9   3      190.79      180.96     32.48 o 
   0   9   3      935.86      755.27     42.10 o 
   1   9   3      126.11      126.09     36.99 o 
   2   9   3      401.61      418.11     49.88 o 
   3   9   3      148.47      135.54     46.08 o 
   4   9   3      104.34      110.59     45.86 o 
   5   9   3      413.80      456.64     59.31 o 
   6   9   3      489.00      562.42     56.32 o 
   7   9   3      239.15      241.15     54.95 o 
   8   9   3     1568.15     1558.42     92.48 o 
   9   9   3       69.15      163.25     69.07 o 
  10   9   3      470.29      485.44     80.14 o 
  11   9   3       20.90       39.97    107.19 o 
 -12  10   3      420.48      453.86     83.07 o 
 -11  10   3       10.09       33.97     72.68 o 
 -10  10   3      322.73      336.75     76.97 o 
  -9  10   3      211.40      205.70     72.23 o 
  -8  10   3       37.72       49.19     64.93 o 
  -7  10   3      118.17      163.14     68.73 o 
  -6  10   3       51.78       70.59     61.30 o 
  -5  10   3       81.85      191.66     61.98 o 
  -4  10   3     1015.56     1000.62     66.78 o 
  -3  10   3       11.43       46.43     38.46 o 
  -2  10   3      761.46      682.81     43.22 o 
  -1  10   3       53.05       74.43     34.83 o 
   0  10   3     1544.00     1368.90     51.51 o 
   1  10   3        7.51       28.80     35.94 o 
   2  10   3     3340.52     3250.08     91.47 o 
   3  10   3      926.40      963.46     64.67 o 
   4  10   3     2142.90     2226.45     84.85 o 
   5  10   3       36.62       32.73     52.30 o 
   6  10   3      187.60      166.34     56.29 o 
   7  10   3      110.21       89.23     54.73 o 
   8  10   3        0.33        6.50     58.75 o 
   9  10   3       30.88       86.28     60.24 o 
  10  10   3      356.59      432.90     82.86 o 
 -12  11   3      187.05      216.37     89.27 o 
 -11  11   3      790.76      897.38     97.57 o 
 -10  11   3      598.80      557.63     89.38 o 
  -9  11   3      235.46      264.51     77.28 o 
  -8  11   3      671.33      803.27     86.26 o 
  -7  11   3       27.68       39.46     54.87 o 
  -6  11   3     1644.27     1755.26     79.58 o 
  -5  11   3        3.99       32.15     50.36 o 
  -4  11   3      643.79      663.80     64.91 o 
  -3  11   3      156.08      176.30     55.51 o 
  -2  11   3     1170.48     1050.31     51.01 o 
  -1  11   3       18.19       68.44     36.81 o 
   0  11   3       58.72       86.41     39.03 o 
   1  11   3      107.81       85.06     38.86 o 
   2  11   3        0.54        8.41     44.14 o 
   3  11   3      261.07      248.38     72.26 o 
   4  11   3      387.26      425.46     60.19 o 
   5  11   3       83.65      115.34     55.17 o 
   6  11   3      204.23      237.08     62.35 o 
   7  11   3        1.51        3.99     53.55 o 
   8  11   3      394.81      369.10     66.68 o 
   9  11   3       16.13        9.77     83.42 o 
 -11  12   3        5.20       64.34     87.78 o 
 -10  12   3      320.85      332.12     88.27 o 
  -9  12   3      241.89      203.49     81.66 o 
  -8  12   3       14.81       61.26     67.64 o 
  -7  12   3      150.97      118.07     61.31 o 
  -6  12   3       10.77       23.48     55.52 o 
  -5  12   3      865.85      812.97     67.15 o 
  -4  12   3       67.30      154.53     58.09 o 
  -3  12   3      697.20      704.11    208.85 o 
  -2  12   3      304.08      322.77     69.01 o 
  -1  12   3        1.06       39.62     61.11 o 
   0  12   3      774.64      791.28     61.66 o 
   1  12   3       36.33       38.64     46.17 o 
   2  12   3      735.90      727.23     66.27 o 
   3  12   3       76.95       79.10     76.96 o 
   4  12   3      233.37      247.97     81.51 o 
   5  12   3        2.78       61.10     81.30 o 
   6  12   3      382.08      266.83     91.55 o 
   7  12   3      112.04      174.38     75.81 o 
   8  12   3        0.05      112.98     82.32 o 
  -9  13   3      265.50      327.94     71.44 o 
  -8  13   3      415.79      412.71    112.57 o 
  -7  13   3      168.06      273.44     86.41 o 
  -6  13   3      164.65      192.08     82.82 o 
  -5  13   3        5.58       37.36     78.83 o 
  -4  13   3       21.31       27.42     88.36 o 
  -3  13   3      348.10      341.81     90.28 o 
  -2  13   3       16.10       60.31     67.70 o 
  -1  13   3       40.50       89.75     66.68 o 
   0  13   3       25.93       31.95     67.38 o 
   1  13   3      148.52      147.96     60.37 o 
   2  13   3       12.93      -14.77     58.69 o 
   3  13   3       63.68       52.54     59.67 o 
   4  13   3       23.48      110.21     84.89 o 
   5  13   3       71.63      156.32     88.86 o 
   6  13   3      461.06      351.98     97.21 o 
   7  13   3        8.47       45.98     81.13 o 
  -8  14   3       17.86       63.75    115.20 o 
  -7  14   3        3.45      -36.05     83.58 o 
  -6  14   3       81.92       45.14     82.58 o 
  -5  14   3      121.23       97.77     83.57 o 
  -4  14   3       49.31      134.11    101.18 o 
  -3  14   3       96.81      195.48    100.11 o 
  -2  14   3      340.99      389.38    111.45 o 
  -1  14   3       95.56      130.89     72.77 o 
   0  14   3       52.68       46.21     60.47 o 
   1  14   3       41.54       58.39     64.16 o 
   2  14   3      212.84      180.48     62.45 o 
   3  14   3      305.27      253.78     68.08 o 
   4  14   3      107.15       52.40     66.13 o 
   5  14   3      160.33       96.32     91.75 o 
  -6  15   3       41.87       95.72     93.71 o 
  -5  15   3       11.58       83.75     90.79 o 
  -4  15   3       90.99       45.24     87.60 o 
  -3  15   3       16.94       89.85    104.81 o 
  -2  15   3       82.51      197.31    100.44 o 
  -1  15   3        8.48       38.61     78.26 o 
   0  15   3      180.18      255.42     68.19 o 
   1  15   3        0.03       39.07     67.72 o 
   2  15   3      124.22      179.97     70.88 o 
   3  15   3       22.26        6.15     68.91 o 
 -16   0   4       50.62       57.86     94.13 o 
 -14   0   4       38.25       62.26     76.28 o 
 -12   0   4       58.16       85.92     47.47 o 
 -10   0   4      951.95     1056.16     59.47 o 
  -8   0   4     4350.39     3755.53     82.91 o 
  -6   0   4    12139.32    10978.46    211.62 o 
  -4   0   4      505.71      525.92     38.89 o 
  -2   0   4     8478.64     8078.17     72.02 o 
   0   0   4       14.64       40.08     14.21 o 
   2   0   4     1936.49     2267.01     45.08 o 
   4   0   4     2088.09     2608.79     46.38 o 
   6   0   4       90.91       95.00     34.61 o 
   8   0   4     1157.99      989.22     49.32 o 
  10   0   4     8628.46     7922.70    162.68 o 
  12   0   4     1475.93     1389.89    142.86 o 
 -16   1   4       27.81       46.79     63.83 o 
 -15   1   4       15.65       54.00     59.58 o 
 -14   1   4      259.05      340.21     57.46 o 
 -13   1   4      631.87      630.62     64.94 o 
 -12   1   4      120.78      150.06     40.98 o 
 -11   1   4      232.70      249.93     33.96 o 
 -10   1   4     2186.70     1822.72     53.08 o 
  -9   1   4     1196.25     1177.94     43.96 o 
  -8   1   4      602.66      515.18     34.92 o 
  -7   1   4     1694.49     1827.28     83.01 o 
  -6   1   4       85.68      104.69     30.70 o 
  -5   1   4       20.31       52.65     26.61 o 
  -4   1   4       53.09       80.31     18.57 o 
  -3   1   4      834.80      887.22     29.15 o 
  -2   1   4     9495.14     9393.11     69.33 o 
  -1   1   4      539.58      468.37     14.12 o 
   0   1   4       33.19       24.79     12.71 o 
   1   1   4      404.37      427.35     25.89 o 
   2   1   4     4509.59     4338.63     35.01 o 
   3   1   4      999.63     1030.18     23.43 o 
   4   1   4    10752.10    10571.06     61.06 o 
   5   1   4      256.26      214.67     17.79 o 
   6   1   4    10240.08     9498.25     60.03 o 
   7   1   4      241.65      272.51     35.32 o 
   8   1   4     3598.32     3281.28     65.21 o 
   9   1   4       13.07        2.74     38.91 o 
  10   1   4       97.68      157.06     51.58 o 
  11   1   4        9.82       45.85     50.22 o 
  12   1   4      166.82      212.19     57.48 o 
  13   1   4        2.94        6.62     59.76 o 
 -16   2   4      116.71      197.19     59.66 o 
 -15   2   4       20.20       22.02     55.17 o 
 -14   2   4       21.76       49.03     57.33 o 
 -13   2   4        1.01       31.97     49.15 o 
 -12   2   4        4.88       28.99     38.28 o 
 -11   2   4      375.72      407.40     34.88 o 
 -10   2   4      224.64      311.81     37.85 o 
  -9   2   4     1499.06     1321.27     45.63 o 
  -8   2   4     2704.42     2259.98     51.02 o 
  -7   2   4       11.79       25.19     33.28 o 
  -6   2   4      322.22      272.11     35.24 o 
  -5   2   4      171.57      163.12     22.61 o 
  -4   2   4    15677.45    16372.75    253.68 o 
  -3   2   4     1262.00     1160.11     24.80 o 
  -2   2   4     2494.05     2562.35     36.14 o 
  -1   2   4     1772.16     1759.39     20.97 o 
   0   2   4     1685.19     1614.40     22.13 o 
   1   2   4     2572.24     3127.16     51.75 o 
   2   2   4     3779.21     4659.71     42.80 o 
   3   2   4       14.13       18.51     15.32 o 
   4   2   4      245.79      180.07     20.16 o 
   5   2   4     1524.32     1481.50     42.21 o 
   6   2   4      295.74      281.60     36.46 o 
   7   2   4       28.28       86.61     32.48 o 
   8   2   4     2183.46     2080.62     61.54 o 
   9   2   4       36.28       62.44     52.60 o 
  10   2   4     2913.05     2814.11    115.82 o 
  11   2   4      905.28      920.75     62.81 o 
  12   2   4     1254.53     1194.50     73.93 o 
  13   2   4       15.70       37.35     71.17 o 
 -16   3   4      288.80      294.70     69.92 o 
 -15   3   4       49.36       74.51     52.25 o 
 -14   3   4      137.61      168.84     48.57 o 
 -13   3   4      178.53      182.29     40.01 o 
 -12   3   4     1387.01     1456.00     53.62 o 
 -11   3   4     2440.54     2320.57     63.55 o 
 -10   3   4     1109.68     1028.06     46.64 o 
  -9   3   4     2206.91     2006.09     53.64 o 
  -8   3   4     4524.30     4147.63     81.19 o 
  -7   3   4     5148.29     5503.44     81.86 o 
  -6   3   4       42.41       36.65     29.13 o 
  -5   3   4       32.69       41.01     25.36 o 
  -4   3   4     2953.24     2807.86     42.98 o 
  -3   3   4      111.09       83.39     17.23 o 
  -2   3   4      228.28      213.71     24.87 o 
  -1   3   4       85.79       85.44     24.28 o 
   0   3   4     2607.06     3020.42     44.44 o 
   2   3   4     9736.01     9470.46     73.34 o 
   3   3   4     2841.07     2822.35     41.68 o 
   4   3   4      884.02      781.85     24.20 o 
   5   3   4      404.64      488.08     31.59 o 
   6   3   4     2794.80     2419.83     84.04 o 
   7   3   4        2.64        6.36     46.34 o 
   8   3   4     1487.03     1382.81     55.78 o 
   9   3   4     1231.41     1135.35     69.50 o 
  10   3   4      732.74      723.54     68.11 o 
  11   3   4       36.95       50.94     61.52 o 
  12   3   4       13.32       58.96     67.01 o 
  13   3   4       80.97      113.68     69.41 o 
 -15   4   4        5.13      -10.55     54.96 o 
 -14   4   4       63.35       85.84     54.95 o 
 -13   4   4       11.63       27.94     44.57 o 
 -12   4   4       12.85       18.18     39.68 o 
 -11   4   4      320.58      298.29     41.13 o 
 -10   4   4       58.10       43.00     35.11 o 
  -9   4   4      284.63      265.96     40.28 o 
  -8   4   4        8.49       17.33     32.63 o 
  -7   4   4     1492.09     1434.16     46.15 o 
  -6   4   4     3622.25     3288.75     53.91 o 
  -5   4   4     4447.99     3762.67     52.36 o 
  -4   4   4     5168.14     4902.03     65.71 o 
  -3   4   4     4877.16     5413.50     55.55 o 
  -2   4   4    10150.00    10891.77    119.03 o 
  -1   4   4     5864.58     6043.65     83.33 o 
   0   4   4       38.83       12.82     14.83 o 
   1   4   4       49.47       49.13     18.01 o 
   2   4   4       53.63       38.68     23.56 o 
   3   4   4     2369.52     2058.66     40.81 o 
   4   4   4      194.28      206.20     24.43 o 
   5   4   4     1638.39     1552.13     60.41 o 
   6   4   4     1267.98     1227.91     54.62 o 
   7   4   4      568.27      542.09     48.42 o 
   8   4   4     1047.65     1081.93     77.65 o 
   9   4   4      280.38      365.24     60.27 o 
  10   4   4      464.83      467.17     62.13 o 
  11   4   4      209.67      228.17     65.67 o 
  12   4   4      274.84      268.73     73.00 o 
 -15   5   4      322.86      354.13     66.73 o 
 -14   5   4      117.61       89.10     55.48 o 
 -13   5   4      151.76      105.46     47.44 o 
 -12   5   4      799.95      801.58     53.56 o 
 -11   5   4     2868.37     2524.51     68.89 o 
 -10   5   4      399.08      475.35     46.88 o 
  -9   5   4     3453.36     3434.60     75.60 o 
  -8   5   4        3.87       14.17     36.76 o 
  -7   5   4      293.20      385.70     34.20 o 
  -6   5   4     2603.33     2528.08     50.94 o 
  -5   5   4       13.94       12.55     30.29 o 
  -4   5   4      275.35      239.03     21.13 o 
  -3   5   4      120.94      110.35     20.86 o 
  -2   5   4     2296.44     2245.30     68.87 o 
  -1   5   4     1676.62     2014.84     52.83 o 
   0   5   4     6763.60     6871.97     81.02 o 
   1   5   4      616.68      559.47     17.75 o 
   2   5   4     1780.66     1528.55     37.79 o 
   3   5   4     1086.37      926.39     41.20 o 
   4   5   4     4520.34     4363.86    102.08 o 
   5   5   4      217.07      310.65     45.55 o 
   6   5   4       17.84       39.98     40.55 o 
   7   5   4        2.77       40.19     55.89 o 
   8   5   4       45.27       87.16     59.10 o 
   9   5   4      111.16      147.78     65.30 o 
  10   5   4       14.03       30.95     69.52 o 
  11   5   4      207.21      168.67     78.84 o 
  12   5   4        3.46      102.05     85.63 o 
 -15   6   4      227.54      211.52     64.85 o 
 -14   6   4      247.18      215.09     60.16 o 
 -13   6   4       32.52       71.16     46.76 o 
 -12   6   4      306.54      266.45     47.18 o 
 -11   6   4      126.25      162.63     45.15 o 
 -10   6   4      431.56      477.20     49.79 o 
  -9   6   4     1472.26     1541.51     59.73 o 
  -8   6   4     1123.93     1158.73     48.22 o 
  -7   6   4     8338.38     8400.66     98.26 o 
  -6   6   4     3475.32     3240.16     84.48 o 
  -5   6   4     7152.50     7594.83    107.76 o 
  -4   6   4     5677.96     5474.31    141.82 o 
  -3   6   4     4187.35     3688.53     50.70 o 
  -2   6   4     1894.34     1663.91     24.87 o 
  -1   6   4     4620.15     4835.15     49.74 o 
   0   6   4     8140.16     8326.26     92.29 o 
   1   6   4      180.59      147.71     14.52 o 
   2   6   4      441.92      418.39     22.21 o 
   3   6   4      856.79      831.80     45.08 o 
   4   6   4      237.76      216.72     55.53 o 
   5   6   4        3.18       34.57     52.56 o 
   6   6   4      324.62      380.07     56.69 o 
   7   6   4      168.84      170.33     57.45 o 
   8   6   4      625.95      614.14     56.34 o 
   9   6   4      201.89      158.54     63.13 o 
  10   6   4      256.30      357.59     75.46 o 
  11   6   4       47.46       65.45     76.25 o 
  12   6   4      249.36      306.75     87.39 o 
 -14   7   4       33.27      123.29     62.05 o 
 -13   7   4      287.08      273.84     56.53 o 
 -12   7   4      368.88      429.49     57.44 o 
 -11   7   4      566.36      544.13     55.64 o 
 -10   7   4     1067.86     1024.68     58.46 o 
  -9   7   4     1572.45     1537.15     55.70 o 
  -8   7   4      412.12      454.15     40.83 o 
  -7   7   4      395.69      506.06     36.05 o 
  -6   7   4      129.67      146.33     31.99 o 
  -5   7   4      244.31      217.43     42.58 o 
  -4   7   4      291.94      273.94     31.64 o 
  -3   7   4        4.94       23.22     18.18 o 
  -2   7   4      378.58      448.42     20.47 o 
  -1   7   4     4832.74     4974.46     45.60 o 
   0   7   4      642.57      595.97     34.94 o 
   1   7   4     8935.35     9231.71    118.66 o 
   2   7   4       40.19       26.34     23.89 o 
   3   7   4      314.52      379.86     38.84 o 
   4   7   4        6.79       51.60     52.56 o 
   5   7   4      259.41      200.30     46.02 o 
   6   7   4      136.24      152.44     50.06 o 
   7   7   4       66.09      127.14     51.69 o 
   8   7   4       65.27      145.18     49.83 o 
   9   7   4      112.40      184.94     55.80 o 
  10   7   4       30.61       35.07     70.73 o 
  11   7   4      189.88      178.98     78.55 o 
 -14   8   4      223.29      264.58     65.07 o 
 -13   8   4      629.79      570.64     72.22 o 
 -12   8   4       29.58        4.31     51.72 o 
 -11   8   4       54.47       74.76     47.58 o 
 -10   8   4      305.16      215.00     44.48 o 
  -9   8   4      596.86      605.93     50.95 o 
  -8   8   4       40.88       35.88     39.88 o 
  -7   8   4     6240.71     6584.57     94.99 o 
  -6   8   4     1538.91     1557.33     54.56 o 
  -5   8   4     4087.45     4031.02     80.73 o 
  -4   8   4     1208.98     1070.19     50.81 o 
  -3   8   4     1503.55     2062.53     39.39 o 
  -2   8   4     1839.92     1902.05     35.24 o 
  -1   8   4      327.78      309.45     23.02 o 
   0   8   4       13.29       52.16     29.89 o 
   1   8   4      546.04      607.07     39.98 o 
   2   8   4      535.18      592.14     56.84 o 
   3   8   4      174.39      198.32     43.56 o 
   4   8   4       35.33       36.00     42.48 o 
   5   8   4      263.38      178.12     51.44 o 
   6   8   4      108.39      102.25     44.91 o 
   7   8   4        1.53      -13.39     56.29 o 
   8   8   4       89.54       98.02     60.18 o 
   9   8   4      366.43      315.90     69.11 o 
  10   8   4        5.87       11.59     89.12 o 
  11   8   4       57.99       67.58    101.05 o 
 -13   9   4     1337.90     1386.70    101.19 o 
 -12   9   4       45.46       47.46     66.87 o 
 -11   9   4      719.08      821.16     69.91 o 
 -10   9   4        2.39       19.74     47.99 o 
  -9   9   4     1184.93     1155.86     61.46 o 
  -8   9   4      291.68      317.10     50.56 o 
  -7   9   4        1.98       48.45     55.79 o 
  -6   9   4      322.78      383.77     41.16 o 
  -5   9   4     1146.31     1304.67     56.60 o 
  -4   9   4      598.07      729.02     35.69 o 
  -3   9   4     3144.90     3015.11     50.45 o 
  -2   9   4      627.53      539.18     30.78 o 
  -1   9   4      280.91      378.57     27.15 o 
   0   9   4      200.91      235.90     30.73 o 
   1   9   4     2223.65     2259.44     69.82 o 
   2   9   4      750.09      758.82     47.32 o 
   3   9   4      875.87      956.39     71.34 o 
   4   9   4      248.97      202.38     48.68 o 
   5   9   4      741.32      718.52     62.61 o 
   6   9   4      226.31      193.47     51.20 o 
   7   9   4     1059.35     1070.69     68.39 o 
   8   9   4        0.02        4.01     56.52 o 
   9   9   4      177.14      277.09     70.52 o 
  10   9   4        0.74       72.70     92.90 o 
 -13  10   4       14.39      127.61     99.80 o 
 -12  10   4      207.17      231.31     99.69 o 
 -11  10   4       59.78       77.95     75.54 o 
 -10  10   4       40.60       10.62     69.47 o 
  -9  10   4      214.13      202.68     72.27 o 
  -8  10   4       11.93       66.91     52.19 o 
  -7  10   4     1212.99     1166.46     78.44 o 
  -6  10   4       12.55       24.14     52.19 o 
  -5  10   4     3752.20     3788.22    116.43 o 
  -4  10   4       15.95       38.29     29.51 o 
  -3  10   4     1292.66     1396.06     42.12 o 
  -2  10   4        1.47       51.36     30.27 o 
  -1  10   4       79.51      110.00     28.18 o 
   0  10   4     2400.38     2393.44     58.41 o 
   1  10   4       28.66       34.68     41.44 o 
   2  10   4      410.30      512.87     46.72 o 
   3  10   4      100.68       90.34     45.73 o 
   4  10   4      438.86      391.44     55.89 o 
   5  10   4       67.73       54.39     49.96 o 
   6  10   4        8.19       84.59     51.92 o 
   7  10   4        7.01        1.34     54.02 o 
   8  10   4       20.73       41.09     59.65 o 
   9  10   4      238.54      322.80     67.63 o 
 -12  11   4       67.19      229.58    101.99 o 
 -11  11   4     1031.91     1058.96    157.14 o 
 -10  11   4       14.25        8.48     74.17 o 
  -9  11   4      418.47      317.30     77.44 o 
  -8  11   4      137.99       79.42     77.51 o 
  -7  11   4     1892.33     1698.57     82.78 o 
  -6  11   4      136.17      167.49     52.64 o 
  -5  11   4       77.63       70.52     81.10 o 
  -4  11   4       37.54      100.21     77.90 o 
  -3  11   4       19.92       50.08     65.60 o 
  -2  11   4      426.81      508.18     67.56 o 
  -1  11   4       40.30       66.68     45.39 o 
   0  11   4      142.62      106.86     47.22 o 
   1  11   4       46.17       73.63     60.70 o 
   2  11   4       16.56       64.42     56.43 o 
   3  11   4     1176.71     1047.98     74.39 o 
   4  11   4       52.11       37.74     73.87 o 
   5  11   4      671.90      667.94     89.50 o 
   6  11   4       15.86      -22.86     67.80 o 
   7  11   4      299.55      227.58     76.55 o 
   8  11   4      233.21      237.97     79.90 o 
   9  11   4       27.10       16.74     76.59 o 
 -11  12   4      238.81      259.30     90.41 o 
 -10  12   4        6.15       49.56     92.85 o 
  -9  12   4      375.02      332.45     85.90 o 
  -8  12   4       18.56       -2.52     60.90 o 
  -7  12   4      507.05      499.92     88.89 o 
  -6  12   4       97.83      100.07     76.70 o 
  -5  12   4     1140.57     1348.71    116.24 o 
  -4  12   4       67.57      188.29     90.58 o 
  -3  12   4      802.53      854.22     81.47 o 
  -2  12   4      145.41      228.79     69.99 o 
  -1  12   4      364.18      413.70     73.58 o 
   0  12   4     1014.00      998.98     85.22 o 
   1  12   4      525.07      466.58     63.82 o 
   2  12   4     1218.87     1051.04     72.39 o 
   3  12   4       44.22       72.33     59.81 o 
   4  12   4      103.64       76.89     82.90 o 
   5  12   4        3.89      -39.09     81.73 o 
   6  12   4       92.43      128.43     89.66 o 
   7  12   4       52.07       47.84     80.80 o 
   8  12   4      471.29      502.93     93.94 o 
  -9  13   4      165.66      192.84     86.46 o 
  -8  13   4      124.46      111.61     88.82 o 
  -7  13   4       38.05        5.62     85.47 o 
  -6  13   4        1.16       13.86     78.75 o 
  -5  13   4       69.68       59.06     90.15 o 
  -4  13   4       65.34      146.85     87.38 o 
  -3  13   4        3.54      -14.94     87.46 o 
  -2  13   4       12.51      104.21     70.13 o 
  -1  13   4       13.80       60.02     68.33 o 
   0  13   4       74.77      138.70     69.88 o 
   1  13   4      226.90      227.69     61.81 o 
   2  13   4      317.54      349.79     63.83 o 
   3  13   4      113.35      113.97     60.22 o 
   4  13   4       87.13       54.40     66.54 o 
   5  13   4      469.99      419.51     79.75 o 
   6  13   4     1051.81      914.50    117.78 o 
  -8  14   4        1.71      139.02    110.57 o 
  -7  14   4       20.84       38.66     88.86 o 
  -6  14   4      137.35       89.31     86.48 o 
  -5  14   4       33.44       65.98     82.69 o 
  -4  14   4        1.84       91.45    101.62 o 
  -3  14   4      775.00      921.54    150.31 o 
  -2  14   4      200.27      186.75     78.76 o 
  -1  14   4      291.92      282.38     79.60 o 
   0  14   4      365.10      443.18     72.22 o 
   1  14   4       89.77      128.23     67.41 o 
   2  14   4        5.41        6.11     68.34 o 
   3  14   4       56.21       78.28     67.92 o 
   4  14   4        8.95       53.17     66.77 o 
   5  14   4      138.84      132.85     77.60 o 
  -5  15   4      199.41      196.95     95.04 o 
  -4  15   4        4.91      114.71    103.92 o 
  -3  15   4      304.58      249.73    112.72 o 
  -2  15   4       19.64       19.30     80.85 o 
  -1  15   4       17.18        6.77     83.26 o 
   0  15   4       20.77       12.23     67.74 o 
   1  15   4      142.65      166.35     73.52 o 
   2  15   4      116.51      172.19     71.99 o 
 -15   0   5       58.78       58.01     88.93 o 
 -13   0   5       77.81      119.40     73.47 o 
 -11   0   5     4610.82     4515.10    107.27 o 
  -9   0   5      897.79     1114.18     62.20 o 
  -7   0   5     2211.79     1954.06    119.85 o 
  -5   0   5     4390.49     4215.82     77.59 o 
  -3   0   5        2.38       10.96     31.05 o 
  -1   0   5     1604.59     1532.78     28.61 o 
   1   0   5      102.38      154.76     19.79 o 
   3   0   5    19926.66    20583.26    135.44 o 
   5   0   5     6206.09     6559.82    126.94 o 
   7   0   5     1312.39     1440.87     96.17 o 
   9   0   5      161.73      180.31     61.94 o 
  11   0   5      503.66      549.58     81.33 o 
 -16   1   5        8.62       86.06     61.25 o 
 -15   1   5     1410.27     1406.44     85.11 o 
 -14   1   5       15.27       -0.77     55.38 o 
 -13   1   5     1482.87     1568.36     65.47 o 
 -12   1   5       68.39       98.41     34.37 o 
 -11   1   5     1451.03     1602.34     52.59 o 
 -10   1   5      395.05      404.18     42.49 o 
  -9   1   5      231.84      303.36     39.71 o 
  -8   1   5       77.60       15.24     42.58 o 
  -7   1   5       78.49      101.95     55.98 o 
  -6   1   5     1878.76     1652.37     73.20 o 
  -5   1   5     7912.21     7737.22     74.40 o 
  -4   1   5      290.23      303.54     21.39 o 
  -3   1   5     9791.75     9557.30     95.03 o 
  -2   1   5       85.05       90.68     18.51 o 
  -1   1   5     2045.48     2148.11     30.19 o 
   0   1   5      457.98      448.47     14.79 o 
   1   1   5       24.92       23.36     14.62 o 
   2   1   5        8.36        9.00     13.36 o 
   3   1   5      194.88      226.06     16.30 o 
   4   1   5      463.63      527.62     22.08 o 
   5   1   5      840.18      853.54     29.74 o 
   6   1   5      422.97      462.71     29.00 o 
   7   1   5      486.34      499.61     52.97 o 
   8   1   5        4.13        7.03     42.19 o 
   9   1   5       15.40       62.02     42.25 o 
  10   1   5     1529.75     1420.46     67.97 o 
  11   1   5      517.07      511.07     59.82 o 
  12   1   5        5.89       -0.18     62.05 o 
 -16   2   5        1.05       10.37     58.78 o 
 -15   2   5       23.78        5.89     60.97 o 
 -14   2   5       55.58       45.87     55.10 o 
 -13   2   5      456.64      454.18     52.32 o 
 -12   2   5      210.06      184.23     36.67 o 
 -11   2   5     4838.46     5064.05     83.13 o 
 -10   2   5     1335.69     1214.92     47.89 o 
  -9   2   5     4604.70     4485.37     90.17 o 
  -8   2   5     5675.20     5583.43    105.00 o 
  -7   2   5      950.72     1119.42     46.63 o 
  -6   2   5     2941.85     3462.44     68.22 o 
  -5   2   5      430.98      389.45     25.19 o 
  -4   2   5     6500.15     6344.31     81.20 o 
  -3   2   5      411.47      330.22     25.99 o 
  -2   2   5     2763.32     2849.40     48.93 o 
  -1   2   5       24.40        4.19     12.80 o 
   0   2   5        5.88       31.51     13.75 o 
   1   2   5      126.89      140.67     19.64 o 
   2   2   5      503.65      517.78     15.07 o 
   3   2   5       14.97       78.99     25.69 o 
   4   2   5      885.83      727.46     42.26 o 
   5   2   5      522.26      494.10     24.54 o 
   6   2   5      101.58       71.00     30.39 o 
   7   2   5       37.91       83.17     33.39 o 
   8   2   5       13.71       40.43     45.44 o 
   9   2   5      777.64      791.69     57.30 o 
  10   2   5      147.94      172.05     50.52 o 
  11   2   5      123.14      170.69     62.25 o 
  12   2   5       89.21      112.23     67.43 o 
 -16   3   5      140.02      148.05     69.90 o 
 -15   3   5      312.95      241.07     59.13 o 
 -14   3   5      478.42      417.99     51.02 o 
 -13   3   5     1220.73     1207.41     57.61 o 
 -12   3   5      326.90      301.60     41.67 o 
 -11   3   5       76.21      109.45     37.55 o 
 -10   3   5      135.58       93.84     35.26 o 
  -9   3   5       46.53       42.79     32.22 o 
  -8   3   5      389.74      524.45     38.39 o 
  -7   3   5     1365.13     1272.52     47.07 o 
  -6   3   5       29.26       43.84     27.71 o 
  -5   3   5     2972.96     2901.42     68.33 o 
  -4   3   5     9874.19    10210.02     61.89 o 
  -3   3   5     9028.22     8213.93    127.22 o 
  -2   3   5     5960.30     5926.40     49.78 o 
  -1   3   5     6255.73     6338.52     58.11 o 
   0   3   5     1468.48     1382.35     33.23 o 
   1   3   5     4912.78     4597.09     74.00 o 
   2   3   5      247.61      170.26     20.57 o 
   3   3   5     1655.49     1945.88     31.91 o 
   4   3   5      791.32      851.72     28.28 o 
   5   3   5      132.95      113.83     13.49 o 
   6   3   5       20.93       53.38     45.73 o 
   7   3   5      558.58      507.75     45.64 o 
   8   3   5      624.62      582.18     71.98 o 
   9   3   5       60.76       22.65     52.24 o 
  10   3   5     1033.87      994.64     63.77 o 
  11   3   5       88.46      117.22     62.52 o 
  12   3   5      124.87      190.10     68.38 o 
 -16   4   5        3.22        7.42     71.65 o 
 -15   4   5       10.36       15.83     56.17 o 
 -14   4   5       26.84       31.37     52.33 o 
 -13   4   5      366.24      357.31     56.97 o 
 -12   4   5      267.49      353.05     45.91 o 
 -11   4   5      490.17      432.58     44.56 o 
 -10   4   5      603.05      632.73     42.99 o 
  -9   4   5     3537.75     3991.93    104.32 o 
  -8   4   5       91.07       55.66     33.94 o 
  -7   4   5      303.98      326.84     32.07 o 
  -6   4   5      176.86      238.21     27.38 o 
  -5   4   5     5141.86     4925.67    101.31 o 
  -4   4   5     2096.05     2143.03     40.31 o 
  -3   4   5     2674.55     2556.85     48.23 o 
  -2   4   5       13.24       10.78     30.49 o 
  -1   4   5      425.89      458.72     27.49 o 
   0   4   5      214.53      198.72     16.10 o 
   1   4   5      907.07      811.66     26.34 o 
   2   4   5       17.96       44.08     21.23 o 
   3   4   5       36.82       47.66     22.48 o 
   4   4   5      596.10      523.89     44.49 o 
   5   4   5       35.78       60.99     17.77 o 
   6   4   5     2271.98     2107.26     64.89 o 
   7   4   5      240.83      274.61     61.87 o 
   8   4   5      884.12      888.68     76.70 o 
   9   4   5       72.38      109.30     68.78 o 
  10   4   5      357.26      332.56     70.26 o 
  11   4   5      326.15      229.23     76.52 o 
  12   4   5       67.22       72.48     75.18 o 
 -15   5   5       43.01       48.80     57.38 o 
 -14   5   5       44.12       67.52     48.57 o 
 -13   5   5      221.90      230.33     48.83 o 
 -12   5   5      491.18      516.85     49.37 o 
 -11   5   5      557.65      503.47     45.37 o 
 -10   5   5       21.73        1.10     41.01 o 
  -9   5   5      185.45      206.61     40.05 o 
  -8   5   5     1939.09     1976.00     56.74 o 
  -7   5   5     2991.87     2873.82     56.86 o 
  -6   5   5     1100.47     1022.19     36.80 o 
  -5   5   5      111.21      137.16     24.33 o 
  -4   5   5     1677.65     1629.29     28.95 o 
  -3   5   5     2322.92     2077.99     76.72 o 
  -2   5   5     9739.26    10196.74    104.32 o 
  -1   5   5     8982.03     8735.04     83.59 o 
   0   5   5     1634.75     1362.35     30.14 o 
   1   5   5     1604.18     1499.21     39.49 o 
   2   5   5     6559.56     6365.78     66.92 o 
   3   5   5      394.64      411.57     29.08 o 
   4   5   5     3465.46     3382.95     81.81 o 
   5   5   5      127.26      269.53     45.76 o 
   6   5   5        0.48       21.95     40.77 o 
   7   5   5        2.73       37.43     55.03 o 
   8   5   5        0.18       33.18     63.19 o 
   9   5   5      309.67      348.04     77.48 o 
  10   5   5      383.73      414.41     75.70 o 
  11   5   5      134.82      208.20     79.41 o 
  12   5   5      411.80      452.76     89.70 o 
 -15   6   5       11.03       34.52     60.81 o 
 -14   6   5       40.04       77.50     50.07 o 
 -13   6   5      302.33      337.27     51.40 o 
 -12   6   5      241.17      247.55     46.55 o 
 -11   6   5      486.33      548.30     52.99 o 
 -10   6   5       17.84       51.05     40.51 o 
  -9   6   5      258.16      271.66     42.15 o 
  -8   6   5        5.28       33.82     30.87 o 
  -7   6   5     1040.24     1105.45     44.05 o 
  -6   6   5     3526.43     3697.15     85.91 o 
  -5   6   5     1517.51     1438.81     34.86 o 
  -4   6   5     3843.78     3903.31     57.76 o 
  -3   6   5      100.81       92.27     17.92 o 
  -2   6   5       10.51       32.31     14.33 o 
  -1   6   5       12.05       36.19     35.67 o 
   0   6   5      260.21      330.70     22.56 o 
   1   6   5      136.61      175.88     22.14 o 
   2   6   5      633.01      681.53     22.95 o 
   3   6   5       14.95       37.38     22.32 o 
   4   6   5     3045.81     3070.34     66.39 o 
   5   6   5       21.89       54.18     57.50 o 
   6   6   5     1725.73     2060.97    101.98 o 
   7   6   5      168.33      203.90     63.89 o 
   8   6   5      463.42      447.34     69.64 o 
   9   6   5        7.97       26.65     66.51 o 
  10   6   5      498.89      581.50     84.01 o 
  11   6   5       65.01      100.85     77.05 o 
 -15   7   5       93.10       71.91     64.23 o 
 -14   7   5      417.71      430.88     57.76 o 
 -13   7   5        1.03       41.07     47.18 o 
 -12   7   5      264.24      282.11     50.19 o 
 -11   7   5      523.18      498.55     52.09 o 
 -10   7   5       60.21       11.62     42.48 o 
  -9   7   5      106.27      140.10     37.94 o 
  -8   7   5      178.31      196.77     35.30 o 
  -7   7   5      228.58      305.04     33.13 o 
  -6   7   5     1459.43     1680.60     48.32 o 
  -5   7   5      726.83      889.38     43.48 o 
  -4   7   5     1659.84     1393.65     31.88 o 
  -3   7   5      165.67      131.79     13.35 o 
  -2   7   5     2223.95     2096.29     33.56 o 
  -1   7   5     3160.46     2850.47     81.10 o 
   0   7   5     4251.54     4025.70     50.09 o 
   1   7   5      362.55      321.84     23.74 o 
   2   7   5     4040.41     4009.96     54.69 o 
   3   7   5     1472.45     1640.91     75.55 o 
   4   7   5     2659.08     2766.04    104.03 o 
   5   7   5      138.64      159.59     44.35 o 
   6   7   5      180.29      169.71     44.31 o 
   7   7   5      210.29      260.83     56.80 o 
   8   7   5       85.51      118.09     58.83 o 
   9   7   5       62.38       87.84     85.73 o 
  10   7   5        4.50      -32.75     77.94 o 
  11   7   5       24.95       56.39     78.91 o 
 -14   8   5       86.43       72.05     59.87 o 
 -13   8   5        1.64       70.68     55.76 o 
 -12   8   5        4.02       42.93     51.37 o 
 -11   8   5       71.24       44.89     47.65 o 
 -10   8   5        5.40       22.33     40.76 o 
  -9   8   5      731.92      696.05     47.55 o 
  -8   8   5       23.40       56.78     30.12 o 
  -7   8   5      122.99      102.13     38.97 o 
  -6   8   5      770.57      745.15     51.46 o 
  -5   8   5      133.32       77.18     40.20 o 
  -4   8   5      738.80      671.57     28.89 o 
  -3   8   5       99.40      115.97     16.33 o 
  -2   8   5      445.93      454.85     15.77 o 
  -1   8   5      697.77      778.46     29.81 o 
   0   8   5      391.57      410.62     31.04 o 
   1   8   5      652.23      671.89     28.19 o 
   2   8   5      235.51      247.65     36.09 o 
   3   8   5      335.17      306.77     38.55 o 
   4   8   5     2175.16     2171.17     78.58 o 
   5   8   5        6.51       62.37     45.43 o 
   6   8   5      777.49      953.18     60.45 o 
   7   8   5      303.96      396.03     54.39 o 
   8   8   5     1662.21     1698.56     92.95 o 
   9   8   5      145.36      149.64     93.04 o 
  10   8   5      263.97      322.79    104.32 o 
 -13   9   5        0.70       94.24     94.56 o 
 -12   9   5       88.86       62.23     71.96 o 
 -11   9   5       22.89       51.24     64.59 o 
 -10   9   5      641.04      512.97     61.47 o 
  -9   9   5      952.52      911.67     57.80 o 
  -8   9   5       56.02       48.17     48.43 o 
  -7   9   5       91.99      118.01     55.73 o 
  -6   9   5     1355.89     1137.22     61.28 o 
  -5   9   5       26.38       82.70     41.16 o 
  -4   9   5     1029.93      890.99     36.27 o 
  -3   9   5        0.05       19.59     24.11 o 
  -2   9   5     2408.67     2292.42     35.82 o 
  -1   9   5      761.58      660.25     33.92 o 
   0   9   5     3270.63     3131.99     61.48 o 
   1   9   5     1678.99     1470.76     52.12 o 
   2   9   5      881.11      956.41     49.25 o 
   3   9   5       52.89       64.57     37.66 o 
   4   9   5     1107.61     1121.49     67.13 o 
   5   9   5      126.26      129.16     52.66 o 
   6   9   5      522.34      575.96     57.28 o 
   7   9   5       14.25       21.28     51.33 o 
   8   9   5        9.92       20.72     58.32 o 
   9   9   5       50.32       43.35     75.58 o 
  10   9   5      260.19      292.28     89.55 o 
 -13  10   5      135.08      295.48    144.91 o 
 -12  10   5      209.29      192.94     93.45 o 
 -11  10   5       72.20      116.12     61.08 o 
 -10  10   5      672.98      634.93     67.23 o 
  -9  10   5      440.45      428.24     61.33 o 
  -8  10   5     1148.63     1207.10     67.13 o 
  -7  10   5       38.26      112.43     56.80 o 
  -6  10   5       59.51       68.15     65.64 o 
  -5  10   5      156.86      178.11     35.82 o 
  -4  10   5      287.53      293.84     37.02 o 
  -3  10   5      835.73      820.97     51.76 o 
  -2  10   5     1255.84     1209.16     57.30 o 
  -1  10   5      511.31      503.83     57.28 o 
   0  10   5      143.62      109.23     50.54 o 
   1  10   5      101.58      101.00     57.86 o 
   2  10   5      571.16      593.33     62.94 o 
   3  10   5      317.32      314.26     57.99 o 
   4  10   5       32.65       92.31     55.17 o 
   5  10   5     1010.89      976.29     97.35 o 
   6  10   5      758.91      809.13     79.39 o 
   7  10   5        2.13       45.04     67.00 o 
   8  10   5      603.76      542.61    108.65 o 
   9  10   5       85.07      129.89    101.32 o 
 -12  11   5       21.17       -0.13    155.06 o 
 -11  11   5        0.25       21.79     77.53 o 
 -10  11   5      199.04      270.52     77.56 o 
  -9  11   5       13.23       10.70     58.53 o 
  -8  11   5        0.72       50.29     60.85 o 
  -7  11   5      292.36      276.56     51.23 o 
  -6  11   5     1172.29     1103.83     86.67 o 
  -5  11   5      411.25      543.94    103.81 o 
  -4  11   5      907.34      709.63     74.16 o 
  -3  11   5      885.46      959.12     70.60 o 
  -2  11   5     1980.89     1931.30     83.09 o 
  -1  11   5       13.59       12.62     59.49 o 
   0  11   5     1308.12     1281.64     83.30 o 
   1  11   5       27.26       18.03     61.13 o 
   2  11   5       57.33       78.96     58.77 o 
   3  11   5       74.43      107.74     58.13 o 
   4  11   5      271.67      295.85     61.02 o 
   5  11   5       63.12       42.90     78.23 o 
   6  11   5      449.32      466.44     76.36 o 
   7  11   5        0.38      -32.26     73.77 o 
   8  11   5        6.24        7.11    100.90 o 
 -11  12   5      179.61      217.02    112.33 o 
 -10  12   5      509.38      497.62     88.83 o 
  -9  12   5      293.56      333.61     80.77 o 
  -8  12   5     1203.43     1161.21    103.67 o 
  -7  12   5      198.54      256.58     82.17 o 
  -6  12   5      367.66      478.74     84.81 o 
  -5  12   5      597.69      582.39    102.74 o 
  -4  12   5      217.80      197.58     93.54 o 
  -3  12   5     1246.70     1328.37     93.20 o 
  -2  12   5      119.77      219.21     71.58 o 
  -1  12   5     1506.88     1473.07     91.41 o 
   0  12   5        1.46       16.64     67.55 o 
   1  12   5      481.97      440.21     72.77 o 
   2  12   5      567.11      639.96     66.41 o 
   3  12   5      230.02      239.21     67.86 o 
   4  12   5      159.08      195.27     60.09 o 
   5  12   5       57.96       46.54     65.51 o 
   6  12   5      128.29      171.91     76.55 o 
   7  12   5       21.94       74.65     82.95 o 
  -9  13   5        8.91       64.52     81.69 o 
  -8  13   5        0.35        5.54     86.60 o 
  -7  13   5      251.67      309.39     88.83 o 
  -6  13   5      246.23      237.18     89.07 o 
  -5  13   5      695.84      941.80    117.99 o 
  -4  13   5      216.07      299.33     96.07 o 
  -3  13   5      398.39      468.91     78.88 o 
  -2  13   5      666.24      663.27     83.14 o 
  -1  13   5       33.22       11.49     71.31 o 
   0  13   5      341.97      419.45     77.08 o 
   1  13   5       13.45       18.88     59.96 o 
   2  13   5      298.47      238.39     63.94 o 
   3  13   5      172.09      199.55     63.43 o 
   4  13   5       63.59       29.86     69.56 o 
   5  13   5      189.53      186.88     92.05 o 
   6  13   5        0.86       37.25     85.57 o 
  -8  14   5      133.78      197.53     98.66 o 
  -7  14   5      414.77      439.57     97.10 o 
  -6  14   5      218.21      228.05     94.11 o 
  -5  14   5       71.86      168.93    102.41 o 
  -4  14   5       71.99      161.46     97.64 o 
  -3  14   5        3.55      116.30     99.74 o 
  -2  14   5        1.59       53.15     76.30 o 
  -1  14   5       77.84      148.88     77.01 o 
   0  14   5      171.12      212.47     79.62 o 
   1  14   5       95.11      130.60     66.83 o 
   2  14   5       34.89       43.21     64.70 o 
   3  14   5       80.48       89.80     68.65 o 
   4  14   5      242.05      177.23     70.97 o 
  -5  15   5      402.23      419.28    121.98 o 
  -4  15   5      489.63      558.56    128.10 o 
  -3  15   5      408.25      389.71    111.87 o 
  -2  15   5      106.09      145.77     86.40 o 
  -1  15   5      258.60      257.50     87.81 o 
   0  15   5      114.46      155.55     72.37 o 
   1  15   5       38.76       32.48     72.00 o 
 -16   0   6      314.78      337.89     99.42 o 
 -14   0   6       53.02        6.76     84.23 o 
 -12   0   6      231.16      204.23     54.27 o 
 -10   0   6     2082.93     1897.72     75.77 o 
  -8   0   6     5258.77     4558.42    169.83 o 
  -6   0   6     2374.25     2625.62     70.42 o 
  -4   0   6     5971.51     7381.74    112.10 o 
  -2   0   6      246.69      374.89     24.63 o 
   0   0   6       11.14       35.84     32.07 o 
   4   0   6      640.92      889.30     59.53 o 
   6   0   6     3956.86     4199.86    100.60 o 
   8   0   6      452.81      482.34     62.00 o 
  10   0   6       15.12       46.94     67.36 o 
  12   0   6        1.73      -14.90    148.47 o 
 -16   1   6       18.16       74.01     65.85 o 
 -15   1   6       10.40       48.27     58.89 o 
 -14   1   6      144.70      128.66     58.23 o 
 -13   1   6       29.23       20.80     38.25 o 
 -12   1   6        9.29       32.00     36.70 o 
 -11   1   6      259.46      271.12     43.27 o 
 -10   1   6      754.43      720.58     47.16 o 
  -9   1   6       25.22       57.11     34.78 o 
  -8   1   6     6929.60     6310.36    150.18 o 
  -7   1   6     3195.91     3566.46    100.10 o 
  -6   1   6     6577.38     5986.60     72.72 o 
  -5   1   6     1491.93     1421.79     51.89 o 
  -4   1   6     7900.72     7795.15     74.22 o 
  -3   1   6     1849.41     1759.19     40.78 o 
  -2   1   6     2479.59     2222.37     32.00 o 
  -1   1   6      400.27      539.55     19.63 o 
   0   1   6        2.38       17.14     12.89 o 
   1   1   6      257.05      199.57     15.51 o 
   2   1   6     3929.45     3695.90     42.83 o 
   3   1   6      120.01      165.36     26.72 o 
   4   1   6     3016.42     3032.48     96.65 o 
   5   1   6      403.64      388.54     18.84 o 
   6   1   6     1066.79     1050.17     52.10 o 
   7   1   6     1831.66     1765.84     76.55 o 
   8   1   6      473.77      497.84     43.98 o 
   9   1   6       14.09       64.74     46.22 o 
  10   1   6     2128.92     2028.79     89.93 o 
  11   1   6        3.76       43.16     62.50 o 
  12   1   6     1127.31      917.19    103.34 o 
 -16   2   6      517.50      427.91     72.70 o 
 -15   2   6       10.76       34.08     59.90 o 
 -14   2   6      157.80      212.63     61.57 o 
 -13   2   6       39.40       27.39     45.04 o 
 -12   2   6     1014.28     1099.68     58.92 o 
 -11   2   6      644.52      650.26     51.07 o 
 -10   2   6     1738.26     1502.65     56.89 o 
  -9   2   6      589.13      590.20     40.60 o 
  -8   2   6     2018.80     1832.61     56.47 o 
  -7   2   6       40.26       54.91     30.62 o 
  -6   2   6      517.71      477.31     33.19 o 
  -5   2   6        1.00       26.43     32.65 o 
  -4   2   6     4472.21     4842.77     58.15 o 
  -3   2   6     2348.36     2573.72     42.41 o 
  -2   2   6     1881.96     2398.02     56.09 o 
  -1   2   6     2041.17     2019.71     38.92 o 
   0   2   6     1247.89     1068.89     34.72 o 
   1   2   6       32.08       88.43     22.86 o 
   2   2   6     4649.10     4480.47     55.16 o 
   3   2   6     1436.43     1295.99     30.25 o 
   4   2   6     4069.74     4463.24     50.81 o 
   5   2   6      429.36      427.98     38.53 o 
   6   2   6     1450.86     1452.53     59.48 o 
   7   2   6      262.01      115.98     54.45 o 
   8   2   6     1422.44     1410.66     88.89 o 
   9   2   6       43.94       18.52     45.48 o 
  10   2   6       11.15       30.49     59.04 o 
  11   2   6       11.53       68.82     62.59 o 
  12   2   6       56.08       90.98     84.08 o 
 -16   3   6        1.11       19.43     61.28 o 
 -15   3   6      155.99      170.81     58.86 o 
 -14   3   6       39.26       38.12     49.40 o 
 -13   3   6       20.42       98.40     44.29 o 
 -12   3   6      875.03      905.15     51.84 o 
 -11   3   6      914.61      887.20     48.34 o 
 -10   3   6      693.91      675.24     42.73 o 
  -9   3   6      314.01      343.33     35.06 o 
  -8   3   6      902.92      772.43     45.23 o 
  -7   3   6     2461.01     2401.99     52.73 o 
  -6   3   6     4701.82     4556.86     61.18 o 
  -5   3   6     7991.37     7693.46     61.70 o 
  -4   3   6      289.49      321.77     16.39 o 
  -3   3   6     1701.45     1976.64     33.57 o 
  -2   3   6       93.06      112.59     12.58 o 
  -1   3   6       39.12       40.78     20.91 o 
   0   3   6     1826.44     1748.67     29.13 o 
   1   3   6      805.23      746.71     26.56 o 
   2   3   6      243.67      307.90     16.47 o 
   3   3   6     3874.08     3382.53     41.17 o 
   4   3   6      267.60      229.91     12.29 o 
   5   3   6       36.61       33.12     19.08 o 
   6   3   6      125.44      181.14     54.59 o 
   7   3   6       25.62       49.92     41.54 o 
   8   3   6      685.55      613.11     77.42 o 
   9   3   6       81.72      143.73     71.88 o 
  10   3   6      641.41      642.67     86.37 o 
  11   3   6       95.27      143.55     79.65 o 
 -16   4   6      107.44      123.33     69.46 o 
 -15   4   6        9.02        2.95     57.81 o 
 -14   4   6      723.28      653.56     55.53 o 
 -13   4   6        7.16       66.25     43.71 o 
 -12   4   6       14.26       16.53     36.43 o 
 -11   4   6      516.39      602.96     41.71 o 
 -10   4   6      219.67      187.03     33.24 o 
  -9   4   6     3898.11     3849.98     68.89 o 
  -8   4   6       61.31      121.02     30.11 o 
  -7   4   6      718.27      761.64     35.65 o 
  -6   4   6     2233.32     2515.62     48.29 o 
  -5   4   6      599.83      652.31     22.15 o 
  -4   4   6     3379.81     3246.15     40.97 o 
  -3   4   6     1208.48      999.49     36.35 o 
  -2   4   6      400.32      344.01     36.49 o 
  -1   4   6      720.27      781.07     26.88 o 
   0   4   6     2614.10     3036.06     40.24 o 
   1   4   6     6596.00     6678.56     61.21 o 
   2   4   6     6844.65     7075.56     71.08 o 
   3   4   6      130.85       89.66     19.11 o 
   4   4   6     5168.38     4537.48     49.59 o 
   5   4   6      288.91      303.33     26.66 o 
   6   4   6       96.29      152.43     36.93 o 
   7   4   6      293.10      235.05     61.19 o 
   8   4   6      300.28      368.06     73.37 o 
   9   4   6       20.91       56.18     66.75 o 
  10   4   6       32.08       95.74     72.20 o 
  11   4   6       63.30      117.58     79.84 o 
 -16   5   6        8.24       -3.13     64.69 o 
 -15   5   6       22.19       -1.38     58.29 o 
 -14   5   6        0.10       26.10     47.36 o 
 -13   5   6        1.91       51.29     41.97 o 
 -12   5   6      408.15      469.03     47.60 o 
 -11   5   6     1213.01     1013.79     52.62 o 
 -10   5   6      260.24      348.05     45.14 o 
  -9   5   6     2375.88     2433.61     70.74 o 
  -8   5   6      553.70      584.27     38.44 o 
  -7   5   6     2965.52     3030.60     56.15 o 
  -6   5   6      119.89      129.04     26.70 o 
  -5   5   6     2697.38     2448.84     74.99 o 
  -4   5   6      465.00      411.19     34.96 o 
  -3   5   6      826.09      756.34     44.91 o 
  -2   5   6       63.08      109.34     36.04 o 
  -1   5   6     1454.30     1523.20     31.71 o 
   0   5   6      569.64      525.05     18.33 o 
   1   5   6      158.03      179.21     24.65 o 
   2   5   6      443.73      666.91     33.11 o 
   3   5   6      568.60      732.78     27.98 o 
   4   5   6      738.16      726.95     42.10 o 
   5   5   6     2305.00     1995.33     71.81 o 
   6   5   6      447.01      410.41     46.26 o 
   7   5   6       77.86      136.52     60.89 o 
   8   5   6      174.38      205.46     63.25 o 
   9   5   6      279.54      305.53     70.88 o 
  10   5   6       29.72       69.57     76.60 o 
  11   5   6       62.57       64.06     81.12 o 
 -15   6   6      382.15      342.03     65.89 o 
 -14   6   6      280.22      262.33     52.29 o 
 -13   6   6     1557.83     1325.79     64.69 o 
 -12   6   6      208.53      252.96     45.70 o 
 -11   6   6      219.13      227.71     47.54 o 
 -10   6   6        1.35       34.02     39.92 o 
  -9   6   6      511.25      595.88     45.95 o 
  -8   6   6     1008.51      851.97     40.27 o 
  -7   6   6      708.80      751.49     35.69 o 
  -6   6   6      138.21      156.12     23.85 o 
  -5   6   6      143.17      147.86     23.49 o 
  -4   6   6       24.65       -8.72     37.69 o 
  -3   6   6      128.52      168.52     39.08 o 
  -2   6   6      783.29      974.23     48.74 o 
  -1   6   6     1677.53     1507.41     59.84 o 
   0   6   6      918.07     1040.42     26.37 o 
   1   6   6     3381.44     3212.38     49.94 o 
   2   6   6     2201.37     1992.99     42.74 o 
   3   6   6     2728.30     2688.14     49.27 o 
   4   6   6     1009.96      842.79     59.92 o 
   5   6   6       40.83       25.81     50.15 o 
   6   6   6     1371.57     1264.87     91.63 o 
   7   6   6      133.35      159.99     72.57 o 
   8   6   6        3.65      -25.75     75.26 o 
   9   6   6        0.52       19.53     71.30 o 
  10   6   6        7.95       85.51     79.85 o 
  11   6   6        6.36       33.30     80.97 o 
 -15   7   6       15.89       49.86     62.51 o 
 -14   7   6       14.18        8.68     52.11 o 
 -13   7   6        4.20       27.88     48.52 o 
 -12   7   6        7.36       20.19     49.76 o 
 -11   7   6      293.60      385.99     51.77 o 
 -10   7   6      762.67      779.80     53.48 o 
  -9   7   6     1038.64     1046.30     46.87 o 
  -8   7   6     1360.49     1469.59     48.01 o 
  -7   7   6     4181.27     4277.09     59.18 o 
  -6   7   6      328.18      338.73     34.48 o 
  -5   7   6     4188.91     3995.39     59.27 o 
  -4   7   6      121.12       88.54     16.77 o 
  -3   7   6     1817.95     1850.04     38.59 o 
  -2   7   6      971.95     1032.06     55.45 o 
  -1   7   6     2161.25     2091.27     58.74 o 
   0   7   6       22.05       18.14     18.38 o 
   1   7   6      319.73      323.22     25.27 o 
   2   7   6        2.43       35.44     21.64 o 
   3   7   6     4338.04     4342.90     75.35 o 
   4   7   6       30.60       50.77     29.78 o 
   5   7   6     1535.55     1525.86     66.05 o 
   6   7   6       88.18       92.93     46.19 o 
   7   7   6      989.10      831.89     79.61 o 
   8   7   6       58.85       44.18     83.69 o 
   9   7   6       69.19      110.11     91.82 o 
  10   7   6        4.98      113.13     99.55 o 
 -14   8   6        0.65       19.91     68.98 o 
 -13   8   6      685.98      652.62     65.75 o 
 -12   8   6       56.16       41.96     61.72 o 
 -11   8   6     1556.23     1484.01     66.79 o 
 -10   8   6     1190.13     1177.03     59.45 o 
  -9   8   6      434.44      475.49     41.39 o 
  -8   8   6      314.62      331.55     35.49 o 
  -7   8   6      353.40      499.24     46.93 o 
  -6   8   6      339.41      338.97     47.59 o 
  -5   8   6      231.55      280.08     30.90 o 
  -4   8   6       19.71       51.76     19.27 o 
  -3   8   6     1011.14     1047.08     33.60 o 
  -2   8   6      640.52      492.91     45.45 o 
  -1   8   6     4562.96     4378.04     80.87 o 
   0   8   6      620.71      737.93     32.33 o 
   1   8   6     2617.43     2705.69     45.44 o 
   2   8   6       46.72       39.67     32.48 o 
   3   8   6     2796.56     2579.92     59.39 o 
   4   8   6        0.39       28.41     36.92 o 
   5   8   6      511.30      510.88     53.26 o 
   6   8   6        4.80       -0.28     47.41 o 
   7   8   6      238.41      232.45     63.44 o 
   8   8   6      257.14      308.42     72.00 o 
   9   8   6       95.15      147.17     76.23 o 
  10   8   6        3.57       57.31    101.43 o 
 -14   9   6      127.28      160.37     72.33 o 
 -13   9   6       35.44       74.58     84.35 o 
 -12   9   6       51.64      101.72     66.68 o 
 -11   9   6       66.37       65.67     68.57 o 
 -10   9   6        1.41       40.94     56.28 o 
  -9   9   6      172.67      173.53     50.65 o 
  -8   9   6       30.53      124.99     48.28 o 
  -7   9   6      515.96      604.65     50.31 o 
  -6   9   6       60.94      125.91     45.27 o 
  -5   9   6      313.10      390.93     51.56 o 
  -4   9   6      370.26      367.27     32.92 o 
  -3   9   6      873.49      855.38     51.97 o 
  -2   9   6        1.27       37.75     42.08 o 
  -1   9   6       16.86        0.12     40.68 o 
   0   9   6      423.88      491.78     46.74 o 
   1   9   6      686.41      722.11     61.28 o 
   2   9   6     2131.20     2089.20     69.50 o 
   3   9   6      315.63      413.25     55.66 o 
   4   9   6       17.41       91.59     51.00 o 
   5   9   6      797.98      776.55     73.77 o 
   6   9   6       52.68       66.31     63.46 o 
   7   9   6      873.99      760.45    100.93 o 
   8   9   6       73.68       68.60     96.68 o 
   9   9   6      117.60      179.55    101.58 o 
 -13  10   6      297.92      326.90    108.28 o 
 -12  10   6      221.63      244.79    102.88 o 
 -11  10   6      496.88      423.50     84.79 o 
 -10  10   6      514.98      543.69     71.07 o 
  -9  10   6     2634.67     2643.69     88.47 o 
  -8  10   6        0.33        6.18     51.19 o 
  -7  10   6      264.55      345.91     66.44 o 
  -6  10   6      181.91      275.59     70.18 o 
  -5  10   6      514.97      507.08     52.80 o 
  -4  10   6      173.33      249.75     46.40 o 
  -3  10   6     1973.01     2072.64     69.00 o 
  -2  10   6      288.63      285.77     46.11 o 
  -1  10   6     2054.95     2000.10     68.08 o 
   0  10   6      106.27      131.90     50.33 o 
   1  10   6     2235.33     1925.43     85.38 o 
   2  10   6      560.29      575.44     64.57 o 
   3  10   6      636.83      627.11     65.59 o 
   4  10   6      169.90      171.55     57.67 o 
   5  10   6      669.50      633.77     96.18 o 
   6  10   6       92.60       88.44     68.65 o 
   7  10   6      313.18      332.10    109.03 o 
   8  10   6       56.82      169.52    101.32 o 
 -12  11   6       21.94      -19.12    172.20 o 
 -11  11   6       33.70      -15.00     80.74 o 
 -10  11   6        0.67       14.65     79.24 o 
  -9  11   6      835.49      759.67     70.27 o 
  -8  11   6       21.49        7.53     65.65 o 
  -7  11   6     1389.50     1294.61     82.95 o 
  -6  11   6       55.43      127.90     67.97 o 
  -5  11   6     2189.94     2150.67    103.36 o 
  -4  11   6      147.93      166.19     52.11 o 
  -3  11   6     2695.47     2802.46     79.33 o 
  -2  11   6       72.79      148.26     57.96 o 
  -1  11   6      562.42      533.85     62.38 o 
   0  11   6       57.91      111.15     66.45 o 
   1  11   6       92.88       88.53     64.53 o 
   2  11   6      207.61      180.34     60.09 o 
   3  11   6       90.86       94.75     59.23 o 
   4  11   6      709.35      650.26     71.11 o 
   5  11   6      346.31      312.70    114.98 o 
   6  11   6       55.88      140.47     71.58 o 
   7  11   6       10.08       44.98     99.94 o 
 -11  12   6      138.30      151.05    110.87 o 
 -10  12   6       81.78       58.47    103.47 o 
  -9  12   6      146.17      208.67     74.87 o 
  -8  12   6       15.41      100.16     77.27 o 
  -7  12   6       87.07      116.80     70.22 o 
  -6  12   6        3.24       15.00     72.83 o 
  -5  12   6       36.51       81.88     70.27 o 
  -4  12   6       64.45      123.27     68.86 o 
  -3  12   6      505.01      534.35     66.71 o 
  -2  12   6      298.16      290.20     74.27 o 
  -1  12   6      280.88      331.12     72.12 o 
   0  12   6      275.28      251.89     74.24 o 
   1  12   6      540.01      461.31     72.40 o 
   2  12   6       11.11       15.39     57.16 o 
   3  12   6      265.35      248.06     61.45 o 
   4  12   6      693.48      738.15    102.93 o 
   5  12   6      841.36      840.49    108.10 o 
   6  12   6      133.11      144.13     74.36 o 
  -9  13   6       93.09       58.36     87.08 o 
  -8  13   6       23.03       27.33     80.97 o 
  -7  13   6      807.88      818.49    102.15 o 
  -6  13   6        0.67      -17.24     99.44 o 
  -5  13   6      302.45      259.95    104.06 o 
  -4  13   6        1.10       81.70     92.60 o 
  -3  13   6      307.23      310.77     77.98 o 
  -2  13   6       67.04      189.58     77.15 o 
  -1  13   6       44.97       56.14     71.09 o 
   0  13   6        5.18       32.84     71.86 o 
   1  13   6       73.57      124.88     65.28 o 
   2  13   6       51.59       48.45     61.89 o 
   3  13   6       62.49       62.59     65.52 o 
   4  13   6       24.11       -9.16     99.03 o 
   5  13   6       32.63       45.54     92.14 o 
  -8  14   6       74.01       81.48     97.05 o 
  -7  14   6       41.13       76.81     89.32 o 
  -6  14   6       14.39       -6.42    100.13 o 
  -5  14   6        0.04       68.07    108.73 o 
  -4  14   6      114.24      232.46     97.10 o 
  -3  14   6       21.03      102.28     82.98 o 
  -2  14   6      169.56      188.91     83.67 o 
  -1  14   6      112.87      155.53     78.40 o 
   0  14   6       44.97       98.12     76.21 o 
   1  14   6      118.44      111.46     67.03 o 
   2  14   6       17.55      100.52     66.78 o 
   3  14   6      242.25      257.91     71.02 o 
  -4  15   6      191.68      163.10    109.61 o 
  -3  15   6       84.17       25.12    106.72 o 
  -2  15   6       66.82      122.01     87.00 o 
  -1  15   6      103.02       76.26     82.54 o 
   0  15   6       86.86      167.54     72.05 o 
 -15   0   7     1075.91     1142.40    110.05 o 
 -13   0   7     4463.25     4670.44    133.12 o 
 -11   0   7        7.69       55.86     54.79 o 
  -9   0   7      490.88      697.11    106.14 o 
  -7   0   7     1664.91     1695.36    111.15 o 
  -5   0   7    19811.69    18310.73    359.89 o 
  -3   0   7    31610.71    30395.60    846.36 o 
  -1   0   7     6293.99     6398.97     88.65 o 
   1   0   7       17.78       56.61     22.37 o 
   3   0   7     1833.38     2212.36    129.74 o 
   5   0   7     1183.58     1181.72     90.62 o 
   7   0   7      415.83      418.00     77.63 o 
   9   0   7      640.90      614.02    107.21 o 
  11   0   7       54.01        8.17    123.81 o 
 -16   1   7        0.61        1.13     62.14 o 
 -15   1   7       52.72       52.82     60.44 o 
 -14   1   7        7.94       33.85     47.89 o 
 -13   1   7      864.89      871.85     52.55 o 
 -12   1   7      151.16      121.80     39.09 o 
 -11   1   7     3770.83     3664.35     82.60 o 
 -10   1   7       19.07       18.25     38.77 o 
  -9   1   7     3925.31     3996.70    121.33 o 
  -8   1   7      114.76       82.11     58.09 o 
  -7   1   7     1969.82     1899.82     84.18 o 
  -6   1   7     1376.36     1209.74     48.93 o 
  -5   1   7     2188.56     2266.26     48.81 o 
  -4   1   7     2345.71     2514.27     52.57 o 
  -3   1   7     6457.32     6273.77     75.31 o 
  -2   1   7      111.30       86.82     18.59 o 
  -1   1   7     3677.39     3245.23     34.92 o 
   0   1   7     1984.33     2249.98     22.91 o 
   1   1   7      751.82      725.37     23.37 o 
   2   1   7      451.44      523.20     30.39 o 
   3   1   7      863.57      928.06     78.06 o 
   4   1   7        9.27       17.94     36.52 o 
   5   1   7     1763.47     1678.34     54.06 o 
   6   1   7      614.13      637.84     46.97 o 
   7   1   7        4.59       11.22     50.38 o 
   8   1   7      103.94       86.96     55.51 o 
   9   1   7      219.22      267.54     69.49 o 
  10   1   7       16.00       18.83     72.81 o 
  11   1   7       56.00      -12.47     80.59 o 
 -16   2   7       15.19       -4.30     66.76 o 
 -15   2   7     1013.53      978.02     75.56 o 
 -14   2   7      687.95      810.67     61.97 o 
 -13   2   7      346.22      398.09     44.88 o 
 -12   2   7       68.17      112.52     44.28 o 
 -11   2   7        0.38       34.04     40.00 o 
 -10   2   7      172.16      210.91     39.87 o 
  -9   2   7      408.59      402.69     48.10 o 
  -8   2   7     1724.75     1755.21     78.47 o 
  -7   2   7     2512.04     2330.61     53.58 o 
  -6   2   7      981.69     1231.22     67.03 o 
  -5   2   7    13023.07    12823.92    100.71 o 
  -4   2   7     3347.47     3851.50     51.25 o 
  -3   2   7    11224.94    10257.12     85.30 o 
  -2   2   7     8762.33     8779.21     96.97 o 
  -1   2   7     3585.71     3378.26     62.08 o 
   0   2   7      137.24      111.82     16.21 o 
   1   2   7      925.33     1035.78     24.16 o 
   2   2   7      280.50      314.70     20.51 o 
   3   2   7       28.70       88.79     20.98 o 
   4   2   7     1347.23     1308.99     43.87 o 
   5   2   7        0.26        9.34     33.38 o 
   6   2   7      618.26      649.59     49.28 o 
   7   2   7      313.02      375.73     65.85 o 
   8   2   7       11.87       13.55     67.40 o 
   9   2   7      184.09      193.92     74.77 o 
  10   2   7      202.92      276.62     78.56 o 
  11   2   7       75.76      131.59     82.81 o 
 -16   3   7       35.89       24.49     57.13 o 
 -15   3   7       48.92       80.52     62.13 o 
 -14   3   7      721.99      668.64     60.44 o 
 -13   3   7      706.62      648.81     56.90 o 
 -12   3   7      139.51      108.98     45.31 o 
 -11   3   7     2668.64     2480.15     64.73 o 
 -10   3   7      631.06      623.48     41.65 o 
  -9   3   7     3280.91     3451.55     84.42 o 
  -8   3   7      128.19      138.84     32.31 o 
  -7   3   7     5623.87     5888.92    131.42 o 
  -6   3   7      615.22      573.43     28.36 o 
  -5   3   7     1375.48     1001.93     35.27 o 
  -4   3   7     3928.42     3968.00     74.45 o 
  -3   3   7      146.91      180.18     17.50 o 
  -2   3   7      828.95      910.67     18.16 o 
  -1   3   7      643.58      618.27     26.57 o 
   0   3   7      158.54      180.24     28.19 o 
   1   3   7     1135.00     1147.18     35.07 o 
   2   3   7       38.11       15.03     34.93 o 
   3   3   7     1760.79     1926.07     35.04 o 
   4   3   7       13.41        8.95     17.83 o 
   5   3   7      273.33      310.35     29.03 o 
   6   3   7       93.75       79.18     37.76 o 
   7   3   7     1122.27     1071.94     80.13 o 
   8   3   7      173.00       85.45     65.26 o 
   9   3   7        2.65       76.61     76.48 o 
  10   3   7        5.32      107.62     78.17 o 
  11   3   7        0.87       59.85     79.58 o 
 -16   4   7      167.17      187.94     70.96 o 
 -15   4   7      445.51      431.72     75.15 o 
 -14   4   7        3.15       71.43     48.64 o 
 -13   4   7       65.28       95.19     39.86 o 
 -12   4   7      729.15      821.71     48.32 o 
 -11   4   7        8.86        2.58     36.88 o 
 -10   4   7     1030.19     1039.65     47.61 o 
  -9   4   7      823.88      767.03     45.17 o 
  -8   4   7        4.82       30.03     30.60 o 
  -7   4   7     1393.46     1362.15     40.06 o 
  -6   4   7      686.01      694.44     28.49 o 
  -5   4   7     2946.77     2814.63     47.61 o 
  -4   4   7     1925.08     2194.03     42.09 o 
  -3   4   7     5609.90     4688.57     73.50 o 
  -2   4   7      823.22      801.26     22.98 o 
  -1   4   7     9500.33     9050.32     84.44 o 
   0   4   7     2934.16     2877.66     33.77 o 
   1   4   7      662.36      551.55     23.43 o 
   2   4   7     2283.06     2300.11     43.70 o 
   3   4   7      115.04      136.94     15.62 o 
   4   4   7     1627.05     1656.13     39.33 o 
   5   4   7     1220.96     1324.10     46.00 o 
   6   4   7       62.84       73.44     57.94 o 
   7   4   7      535.71      605.64     74.74 o 
   8   4   7      268.85      322.75     70.19 o 
   9   4   7      309.71      269.59     75.73 o 
  10   4   7      599.75      679.61     87.12 o 
 -16   5   7       53.86       77.34     71.63 o 
 -15   5   7      168.02      161.38     60.08 o 
 -14   5   7      681.56      651.03     58.62 o 
 -13   5   7       68.37       71.97     45.86 o 
 -12   5   7       53.94       69.25     43.70 o 
 -11   5   7        9.75       28.52     37.28 o 
 -10   5   7       66.90       61.70     34.84 o 
  -9   5   7     1571.08     1613.92     51.96 o 
  -8   5   7      215.60      252.94     32.80 o 
  -7   5   7     4375.64     4458.31     64.93 o 
  -6   5   7     1134.45     1400.64     39.82 o 
  -5   5   7      409.73      355.46     32.10 o 
  -4   5   7        3.84       20.80     28.67 o 
  -3   5   7     1386.06     1172.29     34.57 o 
  -2   5   7      257.41      289.59     39.55 o 
  -1   5   7      534.52      433.21     20.38 o 
   0   5   7        3.49       37.37     18.13 o 
   1   5   7     1190.38     1116.64     26.45 o 
   2   5   7      406.65      421.99     27.38 o 
   3   5   7     1314.05     1448.92     35.89 o 
   4   5   7      771.68      805.93     48.31 o 
   5   5   7     1518.88     1541.47     59.49 o 
   6   5   7     2230.93     2276.95    134.36 o 
   7   5   7     1088.74     1133.26     98.13 o 
   8   5   7      901.20      993.24     87.19 o 
   9   5   7        3.98       -7.24     72.55 o 
  10   5   7      131.82      252.28     84.25 o 
 -15   6   7      149.74      194.01     60.43 o 
 -14   6   7      175.13      247.61     57.17 o 
 -13   6   7        9.60       44.34     45.42 o 
 -12   6   7       54.71       66.22     43.08 o 
 -11   6   7       42.43       44.61     40.20 o 
 -10   6   7      414.74      484.00     46.14 o 
  -9   6   7      640.96      560.96     40.92 o 
  -8   6   7        2.20       27.05     31.32 o 
  -7   6   7       45.30       63.72     27.11 o 
  -6   6   7        7.24       20.03     16.26 o 
  -5   6   7       71.60       96.76     33.94 o 
  -4   6   7      109.08      123.92     39.91 o 
  -3   6   7     1081.13      933.19     51.60 o 
  -2   6   7     2009.98     2115.46     88.17 o 
  -1   6   7      957.95      929.28     34.29 o 
   0   6   7     3328.63     3330.93     37.83 o 
   1   6   7     2358.10     2226.53     48.38 o 
   2   6   7     4672.39     4437.57     67.89 o 
   3   6   7      192.11      158.72     25.50 o 
   4   6   7      131.77      111.27     45.74 o 
   5   6   7       38.59       43.27     54.78 o 
   6   6   7      201.05      199.56     59.70 o 
   7   6   7      249.38      298.32     67.87 o 
   8   6   7       93.72       54.20    111.81 o 
   9   6   7       22.31      -48.66     88.52 o 
  10   6   7      320.34      398.76    110.18 o 
 -15   7   7       59.01      123.61     75.83 o 
 -14   7   7     1017.23     1010.18     88.57 o 
 -13   7   7        6.68       23.99     55.18 o 
 -12   7   7      617.72      734.97     53.88 o 
 -11   7   7       38.17       32.33     43.91 o 
 -10   7   7      433.12      355.30     45.59 o 
  -9   7   7      702.98      704.64     44.07 o 
  -8   7   7       15.08       14.95     30.42 o 
  -7   7   7      142.79      167.72     26.36 o 
  -6   7   7      367.73      379.52     48.45 o 
  -5   7   7     1453.92     1369.78     62.94 o 
  -4   7   7      253.92      332.11     41.00 o 
  -3   7   7       14.09       24.54     37.77 o 
  -2   7   7      353.84      361.96     40.33 o 
  -1   7   7      176.45      134.38     38.89 o 
   0   7   7      461.87      463.78     28.85 o 
   1   7   7     1088.15     1018.32     34.19 o 
   2   7   7      390.41      401.76     29.13 o 
   3   7   7      316.58      428.79     38.82 o 
   4   7   7     2452.20     2459.65     94.96 o 
   5   7   7     1759.47     1860.19    156.63 o 
   6   7   7     2518.50     2479.94    100.79 o 
   7   7   7      109.31       92.62     62.40 o 
   8   7   7      720.48      706.33     83.62 o 
   9   7   7       18.82       49.41     81.56 o 
 -14   8   7        9.48      128.15     71.89 o 
 -13   8   7       42.45       56.78     69.59 o 
 -12   8   7        0.54      -38.98     77.43 o 
 -11   8   7       12.71       34.35     50.77 o 
 -10   8   7        8.05       29.27     53.28 o 
  -9   8   7     1075.43      985.90     48.25 o 
  -8   8   7       45.63       50.79     37.52 o 
  -7   8   7       44.43       89.74     46.28 o 
  -6   8   7      172.34      144.90     43.55 o 
  -5   8   7        0.51        2.01     41.56 o 
  -4   8   7       17.46       26.37     22.24 o 
  -3   8   7     1054.09     1029.96     53.71 o 
  -2   8   7     1543.61     1658.99     60.59 o 
  -1   8   7      382.90      385.48     42.85 o 
   0   8   7      963.52      932.71     56.20 o 
   1   8   7       81.87      124.18     41.70 o 
   2   8   7      582.37      565.26     54.27 o 
   3   8   7      893.57      942.73     43.38 o 
   4   8   7       28.58       46.88     42.35 o 
   5   8   7       45.30       74.86     47.32 o 
   6   8   7      464.21      430.32     90.22 o 
   7   8   7        0.36       55.45     89.99 o 
   8   8   7      248.43      185.24     92.91 o 
   9   8   7       67.04       54.68     98.54 o 
 -14   9   7      400.31      382.90     81.12 o 
 -13   9   7       37.90       28.02     84.15 o 
 -12   9   7       90.85      101.77     78.75 o 
 -11   9   7      110.04       95.06     97.21 o 
 -10   9   7     1560.79     1630.06    102.31 o 
  -9   9   7      187.46      218.18     53.39 o 
  -8   9   7      425.08      471.20     45.42 o 
  -7   9   7        6.16      -20.93     44.39 o 
  -6   9   7       48.00       52.52     46.67 o 
  -5   9   7       11.24       27.63     46.38 o 
  -4   9   7      270.25      340.46     46.42 o 
  -3   9   7      182.44      200.84     45.04 o 
  -2   9   7      200.57      159.60     44.27 o 
  -1   9   7      211.85      186.12     45.20 o 
   0   9   7      164.35      153.52     44.94 o 
   1   9   7      261.18      243.15     52.68 o 
   2   9   7      341.05      314.75     45.81 o 
   3   9   7      296.72      337.77     56.80 o 
   4   9   7      479.84      468.07     81.66 o 
   5   9   7       65.71      128.42     65.51 o 
   6   9   7     1688.12     1604.78    129.18 o 
   7   9   7       26.43       98.42     87.76 o 
   8   9   7      641.61      637.02    114.72 o 
 -13  10   7      213.97      182.02    110.36 o 
 -12  10   7       29.98       83.32     98.68 o 
 -11  10   7       49.46       22.84     96.45 o 
 -10  10   7       62.66       46.17     71.91 o 
  -9  10   7       66.98       33.88     66.43 o 
  -8  10   7       91.29      110.59     50.95 o 
  -7  10   7      319.35      303.97     72.36 o 
  -6  10   7       90.70      129.24     52.63 o 
  -5  10   7      295.66      348.65     56.13 o 
  -4  10   7     1129.51     1111.09     59.61 o 
  -3  10   7      772.79      893.74     57.21 o 
  -2  10   7     2172.33     2085.50     71.23 o 
  -1  10   7      304.51      283.86     48.84 o 
   0  10   7      639.52      736.05     54.83 o 
   1  10   7       53.09       48.87     52.82 o 
   2  10   7      261.26      237.11     49.20 o 
   3  10   7        4.06       35.32     54.72 o 
   4  10   7       47.05       81.79     77.20 o 
   5  10   7       48.77       55.97     64.31 o 
   6  10   7      115.80      282.00     95.85 o 
   7  10   7       10.91       46.19    103.44 o 
 -12  11   7       15.40        7.80    104.56 o 
 -11  11   7      310.61      234.03     83.58 o 
 -10  11   7      558.20      601.45     82.01 o 
  -9  11   7      134.37      163.41     69.40 o 
  -8  11   7      301.19      402.93     70.14 o 
  -7  11   7       56.59      177.56     77.39 o 
  -6  11   7       40.65      101.25     69.03 o 
  -5  11   7       22.27       66.68     69.40 o 
  -4  11   7      511.16      493.80     55.38 o 
  -3  11   7        0.29       51.97     47.51 o 
  -2  11   7       19.98       86.30     49.41 o 
  -1  11   7     2181.43     1989.89     83.92 o 
   0  11   7      519.28      544.58     65.34 o 
   1  11   7      846.57      819.01     78.94 o 
   2  11   7        6.52       55.58     60.48 o 
   3  11   7      156.73       97.82     58.75 o 
   4  11   7     1048.49      994.98    106.68 o 
   5  11   7        4.29       34.07     72.48 o 
   6  11   7      176.76      267.67    101.53 o 
 -11  12   7      335.15      426.42     91.83 o 
 -10  12   7        0.05       31.60     76.27 o 
  -9  12   7       65.74      113.74     67.83 o 
  -8  12   7      462.50      405.98     77.17 o 
  -7  12   7        8.06       65.62     76.30 o 
  -6  12   7     1053.43     1161.00    101.00 o 
  -5  12   7      202.95      272.77     77.27 o 
  -4  12   7     1106.24     1040.96     90.52 o 
  -3  12   7      393.53      446.65     55.76 o 
  -2  12   7     1097.10     1160.16     79.04 o 
  -1  12   7       14.57       58.04     60.99 o 
   0  12   7      586.22      494.80     76.46 o 
   1  12   7      337.98      288.68     73.39 o 
   2  12   7       32.63        7.23     60.15 o 
   3  12   7        0.93       89.79     87.81 o 
   4  12   7       53.37      105.01     92.56 o 
   5  12   7        0.00       32.96     75.18 o 
  -9  13   7      260.96      274.34     83.48 o 
  -8  13   7      261.06      285.62     79.69 o 
  -7  13   7      162.10      247.40     71.04 o 
  -6  13   7       60.39      137.24     78.25 o 
  -5  13   7      157.94      175.13     76.34 o 
  -4  13   7        3.46       18.18     77.53 o 
  -3  13   7       14.73        0.50     76.70 o 
  -2  13   7      289.37      276.39     79.99 o 
  -1  13   7      485.84      544.24     85.94 o 
   0  13   7        5.09       37.55     76.52 o 
   1  13   7      498.64      457.75     71.85 o 
   2  13   7      326.52      344.14     76.09 o 
   3  13   7      301.69      230.72     82.94 o 
   4  13   7      305.35      387.44    107.43 o 
  -7  14   7      396.67      316.95     98.38 o 
  -6  14   7      386.17      399.92    116.90 o 
  -5  14   7      163.97      233.88    118.46 o 
  -4  14   7      496.53      633.22    114.95 o 
  -3  14   7     1131.60     1182.26    123.55 o 
  -2  14   7       86.06      101.68     80.84 o 
  -1  14   7      325.37      358.70     86.08 o 
   0  14   7      201.87      147.77     81.55 o 
   1  14   7       13.16       55.74     68.17 o 
   2  14   7       33.33       34.22     71.15 o 
 -16   0   8      181.99       79.66     92.75 o 
 -14   0   8      572.32      665.79     89.61 o 
 -12   0   8     1850.53     1686.20     83.79 o 
 -10   0   8      211.25      262.52     69.88 o 
  -8   0   8      703.85      640.28     98.36 o 
  -6   0   8     1267.45     1229.72     43.23 o 
  -4   0   8      144.61      209.34     44.41 o 
  -2   0   8     4023.55     3178.05     57.36 o 
   0   0   8     1746.53     1710.96     44.07 o 
   2   0   8     1070.57      753.93     78.32 o 
   4   0   8      464.82      372.98     56.35 o 
   6   0   8      229.70      228.50     75.75 o 
   8   0   8     2018.05     2113.58    128.08 o 
  10   0   8      601.69      523.47    106.36 o 
 -16   1   8      875.73      865.29     83.93 o 
 -15   1   8       17.67        3.12     61.56 o 
 -14   1   8      428.63      378.69     46.51 o 
 -13   1   8      348.13      452.96     48.36 o 
 -12   1   8      163.90      156.67     47.80 o 
 -11   1   8      240.74      159.47     42.69 o 
 -10   1   8        1.24       -4.74     41.88 o 
  -9   1   8       24.53       33.08     49.63 o 
  -8   1   8      217.61      313.26     65.55 o 
  -7   1   8     1201.94     1142.20     40.81 o 
  -6   1   8     1160.53     1196.66     31.81 o 
  -5   1   8     1610.97     1845.03     52.02 o 
  -4   1   8     1226.85     1496.85     45.84 o 
  -3   1   8     2796.28     2474.76     53.39 o 
  -2   1   8     1957.39     2150.89     34.88 o 
  -1   1   8      140.32      201.23     18.91 o 
   0   1   8     2839.71     2768.55     32.84 o 
   1   1   8     1432.66     1448.95     49.55 o 
   2   1   8     1232.60     1181.54     43.46 o 
   3   1   8      226.41      312.11     37.28 o 
   4   1   8     1164.98     1363.51     51.07 o 
   5   1   8     1088.54      926.37     59.55 o 
   6   1   8        4.32       48.41     51.69 o 
   7   1   8      260.85      169.63     56.27 o 
   8   1   8       50.41       70.06     64.66 o 
   9   1   8       41.18      129.08     74.85 o 
  10   1   8       86.80      118.86     78.91 o 
 -16   2   8        0.64        9.98     60.92 o 
 -15   2   8       15.83       24.01     63.08 o 
 -14   2   8      579.53      551.57     58.20 o 
 -13   2   8       11.60       35.81     47.53 o 
 -12   2   8     2487.24     2539.83     76.76 o 
 -11   2   8        1.96       -9.74     41.44 o 
 -10   2   8     1575.35     1427.62     57.62 o 
  -9   2   8      158.80      168.94     38.67 o 
  -8   2   8      765.81      639.42     50.15 o 
  -7   2   8       11.71       29.63     45.88 o 
  -6   2   8      359.01      318.02     55.44 o 
  -5   2   8     3304.80     3351.34     49.60 o 
  -4   2   8        9.62       38.11     28.57 o 
  -3   2   8       13.86       30.13     25.65 o 
  -2   2   8      428.50      495.81     49.30 o 
  -1   2   8      558.76      718.93     29.13 o 
   0   2   8       19.48       49.43     16.98 o 
   1   2   8       67.91       94.10     13.77 o 
   2   2   8       54.19       19.31     15.93 o 
   3   2   8      524.21      523.42     29.19 o 
   4   2   8      399.02      308.76     42.38 o 
   5   2   8      275.84      298.51     62.37 o 
   6   2   8     1277.24     1315.47     82.03 o 
   7   2   8      743.87      675.71     74.22 o 
   8   2   8     1212.75     1139.17     92.40 o 
   9   2   8        9.60      -22.42     75.42 o 
  10   2   8      356.12      470.49     88.84 o 
 -16   3   8      687.18      669.98     79.48 o 
 -15   3   8       88.15      170.24     54.75 o 
 -14   3   8      518.50      499.27     58.78 o 
 -13   3   8      603.58      653.96     58.29 o 
 -12   3   8        2.30        6.15     44.06 o 
 -11   3   8      100.41       72.75     44.58 o 
 -10   3   8      139.57      175.90     42.43 o 
  -9   3   8       48.44       81.60     36.10 o 
  -8   3   8      118.87      113.45     32.54 o 
  -7   3   8      116.12      195.38     33.85 o 
  -6   3   8     2460.57     2519.89     58.00 o 
  -5   3   8     4513.84     4464.21    152.09 o 
  -4   3   8     2237.35     2579.26     59.61 o 
  -3   3   8     2522.15     2247.90     31.00 o 
  -2   3   8     2987.63     3075.55     42.96 o 
  -1   3   8     2936.56     2763.90     79.28 o 
   0   3   8     4211.30     3814.74     62.62 o 
   1   3   8     3790.61     3501.67     48.20 o 
   2   3   8     5692.13     5993.76     65.57 o 
   3   3   8     2873.02     2881.25     67.93 o 
   4   3   8      404.29      303.65     37.30 o 
   5   3   8       15.45       42.48     54.50 o 
   6   3   8     1750.09     1852.10     92.36 o 
   7   3   8       75.92       74.59     64.18 o 
   8   3   8      127.44      138.37     68.98 o 
   9   3   8      198.51      229.59     81.17 o 
  10   3   8       15.33       -4.98     77.56 o 
 -16   4   8        0.21       45.60     68.84 o 
 -15   4   8      202.84      265.66     62.22 o 
 -14   4   8       37.72       68.07     46.41 o 
 -13   4   8       12.37       22.92     44.89 o 
 -12   4   8       18.44       36.51     39.61 o 
 -11   4   8      349.86      336.82     39.75 o 
 -10   4   8      819.60      909.48     45.97 o 
  -9   4   8     1178.80     1195.76     45.97 o 
  -8   4   8     1381.54     1304.34     43.17 o 
  -7   4   8     3658.51     3446.58     65.93 o 
  -6   4   8      194.14      142.72     17.16 o 
  -5   4   8      996.23      854.52     34.31 o 
  -4   4   8       13.08       36.27     15.68 o 
  -3   4   8       74.27       79.39     10.08 o 
  -2   4   8      383.95      329.30     15.91 o 
  -1   4   8        5.48       -0.65     24.90 o 
   0   4   8        0.00       23.03     20.19 o 
   1   4   8      439.70      389.07     23.40 o 
   2   4   8        2.81       25.70     18.35 o 
   3   4   8     1250.21     1405.83     39.25 o 
   4   4   8      196.74      154.15     33.27 o 
   5   4   8       21.50       44.95     55.06 o 
   6   4   8      867.57      878.34     76.80 o 
   7   4   8      176.71      139.21     65.55 o 
   8   4   8        3.99       43.72     72.58 o 
   9   4   8      101.18      167.85     78.13 o 
  10   4   8       88.17      111.90     85.10 o 
 -16   5   8      314.25      338.11     77.78 o 
 -15   5   8     1072.06     1068.87     75.11 o 
 -14   5   8     1194.37     1328.43     82.72 o 
 -13   5   8      329.34      339.30     53.07 o 
 -12   5   8       95.43      176.64     44.09 o 
 -11   5   8      280.07      359.70     41.12 o 
 -10   5   8      210.69      212.26     36.99 o 
  -9   5   8       53.36      114.79     33.80 o 
  -8   5   8        8.33       29.40     28.55 o 
  -7   5   8      209.09      258.73     25.06 o 
  -6   5   8      107.30      101.04     15.82 o 
  -5   5   8      586.40      548.43     38.98 o 
  -4   5   8      292.61      227.41     25.39 o 
  -3   5   8       10.01       28.30     15.54 o 
  -2   5   8     2058.42     2128.96     74.54 o 
  -1   5   8     1533.27     1418.84     29.93 o 
   0   5   8      873.24      759.29     32.38 o 
   1   5   8     2798.02     3158.72     39.84 o 
   2   5   8      283.57      293.01     21.76 o 
   3   5   8      637.29      629.18     32.69 o 
   4   5   8      196.79      206.01     33.88 o 
   5   5   8      122.09       96.06     55.13 o 
   6   5   8      236.93      199.79     61.50 o 
   7   5   8       17.90       51.14     63.59 o 
   8   5   8       11.10      134.63     88.35 o 
   9   5   8       70.01       93.85     97.47 o 
 -15   6   8       70.28      164.28     71.10 o 
 -14   6   8       57.62       76.56     57.16 o 
 -13   6   8      112.73      119.46     53.55 o 
 -12   6   8        3.15        8.00     48.43 o 
 -11   6   8      644.37      531.32     54.34 o 
 -10   6   8     1593.57     1727.95     59.88 o 
  -9   6   8     2937.99     2712.81     63.14 o 
  -8   6   8     1467.78     1544.32     46.40 o 
  -7   6   8     4852.01     5055.19     85.34 o 
  -6   6   8     1813.05     1862.01     34.48 o 
  -5   6   8      748.83      505.57     49.80 o 
  -4   6   8       54.60       44.75     39.53 o 
  -3   6   8      806.71      901.11     55.86 o 
  -2   6   8      370.60      311.58     43.83 o 
  -1   6   8      493.19      382.46     25.57 o 
   0   6   8      348.81      415.14     26.28 o 
   1   6   8      187.56      150.12     25.75 o 
   2   6   8      164.35      176.38     25.99 o 
   3   6   8     1879.23     1882.35     49.80 o 
   4   6   8      896.95      777.45     64.08 o 
   5   6   8     2131.32     2141.62     91.64 o 
   6   6   8      364.64      322.52     65.67 o 
   7   6   8     1188.36     1166.22     86.11 o 
   8   6   8      214.29      121.08     73.12 o 
   9   6   8      164.57      178.47     78.60 o 
 -15   7   8      721.08      688.01     85.21 o 
 -14   7   8       91.02      116.21     65.62 o 
 -13   7   8      987.00      952.20     79.59 o 
 -12   7   8        1.69       34.86     63.58 o 
 -11   7   8      978.49      953.04     83.97 o 
 -10   7   8      121.60      153.52     57.99 o 
  -9   7   8      895.12      944.38     55.16 o 
  -8   7   8       78.16      165.10     37.17 o 
  -7   7   8       13.88       34.90     33.40 o 
  -6   7   8       71.64      142.28     48.15 o 
  -5   7   8      580.59      633.48     53.89 o 
  -4   7   8      243.73      275.83     43.72 o 
  -3   7   8     1857.70     1616.39     59.82 o 
  -2   7   8     1024.46      909.65     51.63 o 
  -1   7   8     5145.82     5361.13     96.89 o 
   0   7   8      572.54      611.49     39.92 o 
   1   7   8     2607.38     2720.81     49.83 o 
   2   7   8        5.79        7.85     25.22 o 
   3   7   8       12.88       35.09     37.21 o 
   4   7   8      179.10      119.08     52.87 o 
   5   7   8       43.36       55.05     51.57 o 
   6   7   8       54.91       89.71     60.81 o 
   7   7   8        0.29       14.57     64.98 o 
   8   7   8        5.16      122.79     93.46 o 
   9   7   8       90.22      162.46    103.31 o 
 -14   8   8       59.92      120.96     73.91 o 
 -13   8   8      146.17      237.36     72.06 o 
 -12   8   8      104.54      102.94     73.39 o 
 -11   8   8      324.49      311.05     71.86 o 
 -10   8   8      312.55      332.54     64.59 o 
  -9   8   8     2406.29     2241.59     74.46 o 
  -8   8   8        0.96       54.57     44.99 o 
  -7   8   8      714.63      638.82     58.40 o 
  -6   8   8      367.40      396.96     52.70 o 
  -5   8   8      787.72      812.90     58.61 o 
  -4   8   8     2363.26     2234.90     69.41 o 
  -3   8   8     1089.72      976.66     58.92 o 
  -2   8   8        1.91        9.52     41.31 o 
  -1   8   8       17.29       -6.25     38.93 o 
   0   8   8     1136.58     1163.55     48.11 o 
   1   8   8      264.89      211.38     44.38 o 
   2   8   8       83.45       74.13     41.26 o 
   3   8   8     1230.00     1476.88    152.55 o 
   4   8   8      174.20      168.09     61.69 o 
   5   8   8     2886.51     2634.74    142.14 o 
   6   8   8       30.69        2.63     92.56 o 
   7   8   8      834.55      767.11    115.70 o 
   8   8   8        0.41       32.22    106.58 o 
 -14   9   8        9.25       23.95     74.78 o 
 -13   9   8      350.91      478.66     85.72 o 
 -12   9   8      213.23      238.64     80.71 o 
 -11   9   8      454.28      486.04     86.75 o 
 -10   9   8       61.46       64.27     77.66 o 
  -9   9   8      306.54      247.74     63.62 o 
  -8   9   8      176.13      150.45     48.63 o 
  -7   9   8      820.06      989.05     64.91 o 
  -6   9   8       11.57       40.49     50.54 o 
  -5   9   8        5.55       16.98     48.83 o 
  -4   9   8       32.79       70.46     42.91 o 
  -3   9   8     1620.27     1839.89     68.12 o 
  -2   9   8      506.74      469.31     51.19 o 
  -1   9   8     2271.31     2209.81     71.39 o 
   0   9   8       28.83       30.29     46.11 o 
   1   9   8     2272.13     2270.77     77.82 o 
   2   9   8       55.50      113.78     43.38 o 
   3   9   8     1175.62     1311.76    140.88 o 
   4   9   8      109.79      183.91     65.12 o 
   5   9   8        9.05       14.78     90.95 o 
   6   9   8       74.05       20.80     93.90 o 
   7   9   8      109.93      162.64     94.98 o 
 -13  10   8       30.65       29.68    108.96 o 
 -12  10   8        2.31        1.77    109.70 o 
 -11  10   8      811.36      615.59    108.21 o 
 -10  10   8       12.11       14.17     66.48 o 
  -9  10   8      231.14      283.22     70.11 o 
  -8  10   8        4.46       52.19     65.49 o 
  -7  10   8      852.91      862.77     67.18 o 
  -6  10   8      147.55      135.79     55.43 o 
  -5  10   8     1731.93     1624.41     78.36 o 
  -4  10   8       99.90      126.71     48.30 o 
  -3  10   8      757.86      729.88     57.27 o 
  -2  10   8       88.20      155.06     49.42 o 
  -1  10   8       54.60       43.72     45.10 o 
   0  10   8       25.11       45.66     47.43 o 
   1  10   8      177.52      158.50     59.02 o 
   2  10   8      105.26      121.03     55.12 o 
   3  10   8      452.23      531.05     85.36 o 
   4  10   8        2.58       37.16     62.30 o 
   5  10   8      625.76      529.57    106.78 o 
   6  10   8        9.38       64.82     99.81 o 
   7  10   8      337.69      374.04    116.60 o 
 -12  11   8      103.18      127.63    113.18 o 
 -11  11   8      277.29      231.30     98.58 o 
 -10  11   8       18.46       49.67     69.68 o 
  -9  11   8        0.55      -15.48     66.41 o 
  -8  11   8       27.22       90.17     66.88 o 
  -7  11   8        0.27       54.05     73.08 o 
  -6  11   8       43.09       55.21     74.83 o 
  -5  11   8      127.86      137.89     56.11 o 
  -4  11   8      226.66      395.63     57.45 o 
  -3  11   8     2862.94     2910.42     86.01 o 
  -2  11   8      156.28      201.06     52.01 o 
  -1  11   8     2299.58     2257.26     79.17 o 
   0  11   8       32.22       65.69     56.86 o 
   1  11   8     1118.48     1056.24     71.95 o 
   2  11   8      236.74      220.17     86.94 o 
   3  11   8     1244.60     1052.39    105.76 o 
   4  11   8        7.74       99.33     84.63 o 
   5  11   8       19.24       66.97     93.81 o 
   6  11   8       71.97      127.10    106.05 o 
 -10  12   8      118.28      125.82     72.92 o 
  -9  12   8       79.87      176.70     76.81 o 
  -8  12   8       24.95       -7.37     69.24 o 
  -7  12   8      375.18      385.59     88.23 o 
  -6  12   8       15.99       61.70     75.28 o 
  -5  12   8      829.19      829.50     94.68 o 
  -4  12   8      360.85      348.64     65.50 o 
  -3  12   8      206.64      288.09     58.42 o 
  -2  12   8       11.73       44.75     64.08 o 
  -1  12   8      223.74      294.94     64.94 o 
   0  12   8        0.50       35.26     59.63 o 
   1  12   8       10.50       26.89     71.85 o 
   2  12   8       63.62       32.29     76.22 o 
   3  12   8      264.95      186.67     99.60 o 
   4  12   8      109.83      140.90     88.00 o 
  -9  13   8       23.20      107.91     83.49 o 
  -8  13   8        0.28       35.53     71.61 o 
  -7  13   8       98.58      108.95     86.03 o 
  -6  13   8        8.36       14.40     83.82 o 
  -5  13   8       20.49       62.69     73.44 o 
  -4  13   8        3.97       89.08     81.33 o 
  -3  13   8      183.89      240.29     72.44 o 
  -2  13   8        0.54       26.80     68.17 o 
  -1  13   8      154.59      171.19     78.89 o 
   0  13   8        8.25       -7.00     76.96 o 
   1  13   8       95.51       55.38     65.83 o 
   2  13   8       29.84       79.21     80.38 o 
   3  13   8      199.92      226.37    102.43 o 
  -6  14   8       44.61      100.17    107.09 o 
  -5  14   8       37.60      138.31    111.93 o 
  -4  14   8       57.50       89.87    109.94 o 
  -3  14   8        7.12       99.96     84.09 o 
  -2  14   8       60.29      163.18     85.30 o 
  -1  14   8       85.51      101.70     80.64 o 
   0  14   8        0.05       15.47     82.78 o 
 -15   0   9      322.34      279.82     87.42 o 
 -13   0   9     4158.75     4011.27    120.40 o 
 -11   0   9     1604.57     1923.58    106.62 o 
  -9   0   9     1656.44     1458.04     93.04 o 
  -7   0   9     7874.98     8047.91    117.97 o 
  -5   0   9      822.03      890.46     65.67 o 
  -3   0   9     3088.14     2618.45     49.19 o 
  -1   0   9     8108.14     7858.84    120.88 o 
   1   0   9    13255.70    13304.30    149.62 o 
   3   0   9     5019.61     5058.05     95.10 o 
   5   0   9       16.56       53.01     70.50 o 
   7   0   9       35.51       84.52     79.64 o 
   9   0   9      535.18      534.78    104.51 o 
 -16   1   9      139.88      155.45     66.01 o 
 -15   1   9      419.39      460.41     60.93 o 
 -14   1   9        1.26       16.37     44.28 o 
 -13   1   9      544.84      714.24     58.72 o 
 -12   1   9      969.44      891.18     56.18 o 
 -11   1   9      219.62      186.13     45.50 o 
 -10   1   9       13.27       36.44     46.92 o 
  -9   1   9      290.12      271.87     48.87 o 
  -8   1   9      197.77      184.13     28.01 o 
  -7   1   9     2444.95     2173.88     43.04 o 
  -6   1   9       40.40       72.53     41.54 o 
  -5   1   9    10709.30     9499.54    152.75 o 
  -4   1   9        0.46       28.15     30.99 o 
  -3   1   9     9675.53     8748.58     65.13 o 
  -2   1   9     1460.97     1515.94     36.06 o 
  -1   1   9     8864.92     8544.36    113.58 o 
   0   1   9       53.60       82.79     17.24 o 
   1   1   9      267.18      412.12     46.21 o 
   2   1   9      141.26      180.64     37.38 o 
   3   1   9      360.31      531.52     36.09 o 
   4   1   9      238.77      192.24     31.36 o 
   5   1   9     1405.63     1475.73     62.86 o 
   6   1   9       29.49       46.23     55.28 o 
   7   1   9     1516.73     1660.14     87.87 o 
   8   1   9      210.23      303.11     76.38 o 
   9   1   9      770.30      725.73     90.95 o 
 -16   2   9       66.01       86.73     66.30 o 
 -15   2   9       67.27      102.78     54.21 o 
 -14   2   9      489.88      431.51     58.17 o 
 -13   2   9     1209.88     1244.86     66.79 o 
 -12   2   9       35.46       61.87     44.62 o 
 -11   2   9     1582.62     1482.31     68.21 o 
 -10   2   9      702.34      712.87     50.33 o 
  -9   2   9     5401.01     5582.45    101.78 o 
  -8   2   9     2255.08     2044.75     62.40 o 
  -7   2   9     1940.51     1764.58     60.88 o 
  -6   2   9        3.25       33.37     49.77 o 
  -5   2   9      301.26      311.14     39.17 o 
  -4   2   9        9.54       66.17     27.99 o 
  -3   2   9        9.17       50.91     29.23 o 
  -2   2   9     3643.04     3323.29     67.65 o 
  -1   2   9     7834.04     7344.79     81.15 o 
   0   2   9      307.09      306.05     20.25 o 
   1   2   9     7290.74     7693.23     95.90 o 
   2   2   9      244.68      202.14     21.39 o 
   3   2   9     2580.26     2798.81     59.95 o 
   4   2   9     1341.12     1365.47     58.99 o 
   5   2   9      863.82      741.21     68.64 o 
   6   2   9      375.39      378.08     70.41 o 
   7   2   9      417.37      342.01     73.06 o 
   8   2   9      516.43      489.72     77.25 o 
   9   2   9       25.30       94.66     80.47 o 
 -16   3   9      120.91      100.19     64.49 o 
 -15   3   9      471.28      449.30     62.36 o 
 -14   3   9       75.75      150.66     51.90 o 
 -13   3   9      545.57      560.24     58.41 o 
 -12   3   9      274.47      336.69     49.33 o 
 -11   3   9      496.11      525.42     50.65 o 
 -10   3   9       13.73       40.46     40.28 o 
  -9   3   9     2235.76     2286.61     61.18 o 
  -8   3   9        1.40       16.69     33.56 o 
  -7   3   9     3537.09     3374.41     75.01 o 
  -6   3   9      217.16      165.39     34.45 o 
  -5   3   9     4008.66     3835.04     89.39 o 
  -4   3   9       22.78       65.32     24.90 o 
  -3   3   9     7075.44     6161.22     76.11 o 
  -2   3   9      572.01      469.97     33.65 o 
  -1   3   9     1675.63     1627.41     48.85 o 
   0   3   9      908.05      886.93     39.50 o 
   1   3   9      217.66      203.59     22.82 o 
   2   3   9      173.24      148.71     26.48 o 
   3   3   9      405.85      483.46     42.34 o 
   4   3   9     1265.59     1378.55     58.41 o 
   5   3   9      887.00     1003.95     74.80 o 
   6   3   9        3.26       46.43     62.04 o 
   7   3   9     1083.32     1188.17     93.15 o 
   8   3   9       54.49      127.48     76.20 o 
   9   3   9      251.75      287.87     80.75 o 
 -16   4   9      505.06      481.40     80.19 o 
 -15   4   9      345.54      389.98     60.52 o 
 -14   4   9      225.91      267.13     52.36 o 
 -13   4   9       16.76       22.16     49.76 o 
 -12   4   9      339.63      364.12     50.85 o 
 -11   4   9     2397.89     2132.51     70.30 o 
 -10   4   9     1237.73     1225.15     57.72 o 
  -9   4   9     2947.96     2878.41     71.70 o 
  -8   4   9     1572.66     1423.57     53.79 o 
  -7   4   9      291.89      325.18     32.70 o 
  -6   4   9      163.67       85.08     25.93 o 
  -5   4   9     1823.62     1659.58     57.12 o 
  -4   4   9     1065.07     1248.21     31.09 o 
  -3   4   9      226.66      217.23     16.40 o 
  -2   4   9      907.87      866.82     33.81 o 
  -1   4   9     2760.29     3021.37    106.70 o 
   0   4   9       39.76       84.24     29.26 o 
   1   4   9     2761.89     2503.33     55.09 o 
   2   4   9     1884.73     1684.70     39.98 o 
   3   4   9       11.18       32.70     29.16 o 
   4   4   9      208.79      238.15     48.57 o 
   5   4   9     2255.31     2216.71     94.47 o 
   6   4   9      956.01     1034.82     83.50 o 
   7   4   9       56.86       97.78     68.38 o 
   8   4   9      105.45      152.52     74.11 o 
   9   4   9       16.73       91.34     97.61 o 
 -16   5   9       92.51       89.72     72.51 o 
 -15   5   9      179.49      226.34     60.38 o 
 -14   5   9        7.45       48.98     56.79 o 
 -13   5   9      424.08      312.59     53.56 o 
 -12   5   9      842.16      829.25     60.85 o 
 -11   5   9       21.45       37.24     44.82 o 
 -10   5   9      873.66      963.49     54.06 o 
  -9   5   9     3130.81     3013.09     72.71 o 
  -8   5   9     2266.99     2047.70     59.61 o 
  -7   5   9     2992.77     3106.14     90.19 o 
  -6   5   9        4.22       23.99     13.57 o 
  -5   5   9      315.27      313.72     21.10 o 
  -4   5   9      385.92      393.96     23.05 o 
  -3   5   9     1970.27     1806.34     37.37 o 
  -2   5   9      414.69      418.17     24.24 o 
  -1   5   9     1226.98     1287.47     48.42 o 
   0   5   9      134.27       97.94     31.53 o 
   1   5   9       26.40       30.27     23.75 o 
   2   5   9     1402.23     1363.30     51.67 o 
   3   5   9      410.17      440.32     34.83 o 
   4   5   9     1048.07     1108.01     73.10 o 
   5   5   9      369.29      419.03     66.13 o 
   6   5   9       17.01       80.81     63.01 o 
   7   5   9      201.21      209.63     72.43 o 
   8   5   9      347.39      402.27     83.37 o 
   9   5   9      105.84      209.43     82.78 o 
 -15   6   9      126.17      252.51     73.21 o 
 -14   6   9      871.70      938.47     82.62 o 
 -13   6   9      220.99      193.43     64.80 o 
 -12   6   9      672.48      700.84     71.18 o 
 -11   6   9      621.45      555.75     64.04 o 
 -10   6   9       66.17       30.56     51.73 o 
  -9   6   9      257.32      256.05     54.95 o 
  -8   6   9      249.01      227.82     57.92 o 
  -7   6   9      120.33      270.12     47.57 o 
  -6   6   9      540.32      539.67     33.24 o 
  -5   6   9      385.25      342.00     49.07 o 
  -4   6   9      256.30      234.44     42.43 o 
  -3   6   9      225.09      137.88     39.48 o 
  -2   6   9       63.67       75.01     37.38 o 
  -1   6   9      267.92      309.11     37.11 o 
   0   6   9       14.31       41.72     32.22 o 
   1   6   9       86.00       95.80     26.33 o 
   2   6   9       71.70       91.97     31.10 o 
   3   6   9     1713.70     1765.85     58.90 o 
   4   6   9      787.27      770.18     66.80 o 
   5   6   9      315.70      359.16     62.63 o 
   6   6   9     1601.24     1358.22     86.88 o 
   7   6   9      556.85      625.21     82.90 o 
   8   6   9      778.35      879.70    120.97 o 
 -15   7   9       41.58       98.80     76.21 o 
 -14   7   9       37.38       71.40     72.98 o 
 -13   7   9        1.97       24.49     64.58 o 
 -12   7   9       24.47       87.19     62.58 o 
 -11   7   9      163.10      115.01     72.81 o 
 -10   7   9     2407.75     2372.56     94.71 o 
  -9   7   9      164.79      224.19     55.33 o 
  -8   7   9      396.71      420.49     54.49 o 
  -7   7   9      263.62      246.39     43.25 o 
  -6   7   9       48.79       60.17     47.64 o 
  -5   7   9      100.11      111.22     43.75 o 
  -4   7   9       14.61       33.27     39.84 o 
  -3   7   9      658.43      589.18     47.93 o 
  -2   7   9      247.38      212.31     44.06 o 
  -1   7   9       59.55       47.38     42.23 o 
   0   7   9     1287.61     1227.22     50.14 o 
   1   7   9      399.81      459.42     38.11 o 
   2   7   9      159.79      208.97     55.22 o 
   3   7   9       85.88       89.68     75.80 o 
   4   7   9        6.31       73.09     82.78 o 
   5   7   9       63.10      129.64     86.27 o 
   6   7   9      186.73      174.05     95.67 o 
   7   7   9       36.39      114.76     93.70 o 
   8   7   9      176.30      112.36    111.16 o 
 -14   8   9      831.31      742.94     84.58 o 
 -13   8   9       20.19       37.53     67.02 o 
 -12   8   9      571.90      591.93     83.85 o 
 -11   8   9       34.07       52.91     74.19 o 
 -10   8   9     1621.37     1719.37     75.34 o 
  -9   8   9      165.47      184.48     51.55 o 
  -8   8   9      214.80      216.01     54.89 o 
  -7   8   9        0.62       30.35     49.46 o 
  -6   8   9       15.96       27.87     50.45 o 
  -5   8   9       64.84       73.53     47.72 o 
  -4   8   9      138.01      212.19     44.50 o 
  -3   8   9       33.32       53.10     43.55 o 
  -2   8   9       95.69      110.42     43.81 o 
  -1   8   9      146.23      172.35     44.54 o 
   0   8   9       15.22       -6.16     42.27 o 
   1   8   9      969.48      962.81     57.71 o 
   2   8   9       88.07       85.92     47.66 o 
   3   8   9      287.86      349.11     76.97 o 
   4   8   9      162.69      125.52     87.19 o 
   5   8   9        5.60       51.42     83.57 o 
   6   8   9      614.26      655.22    107.34 o 
   7   8   9        0.62      111.93    103.81 o 
 -13   9   9      149.48      108.22     74.76 o 
 -12   9   9      475.22      404.89     88.24 o 
 -11   9   9       90.03      112.65     70.19 o 
 -10   9   9     1639.47     1596.85    108.86 o 
  -9   9   9       68.12       89.48     50.06 o 
  -8   9   9     1094.88     1249.70     74.67 o 
  -7   9   9      609.70      571.95     62.14 o 
  -6   9   9      491.98      459.92     58.14 o 
  -5   9   9       23.72       17.45     51.17 o 
  -4   9   9       39.77       51.98     46.33 o 
  -3   9   9      499.23      448.21     51.67 o 
  -2   9   9        6.80        8.26     46.71 o 
  -1   9   9       13.85       39.98     45.82 o 
   0   9   9       53.94       62.80     48.18 o 
   1   9   9      183.66      238.63     51.42 o 
   2   9   9      179.88      173.12     74.70 o 
   3   9   9      117.41      130.36     61.50 o 
   4   9   9      154.89      101.89     89.42 o 
   5   9   9       16.01       79.71     94.24 o 
   6   9   9      180.29      159.35    102.49 o 
 -13  10   9      322.26      365.45    112.86 o 
 -12  10   9      711.56      509.83    117.56 o 
 -11  10   9      339.43      317.95     90.07 o 
 -10  10   9      193.57      307.83     84.58 o 
  -9  10   9       11.90        0.75     62.41 o 
  -8  10   9       52.50       88.58     75.68 o 
  -7  10   9       75.35      161.88     57.45 o 
  -6  10   9       64.26       87.75     57.02 o 
  -5  10   9       90.96      100.32     55.50 o 
  -4  10   9      148.82      217.89     51.15 o 
  -3  10   9      286.28      324.81     52.97 o 
  -2  10   9       86.64      125.03     50.55 o 
  -1  10   9      927.11      874.26     59.97 o 
   0  10   9      438.19      485.31     54.32 o 
   1  10   9      376.87      323.51     85.20 o 
   2  10   9      852.65      728.34     93.26 o 
   3  10   9        0.63      -20.22     78.58 o 
   4  10   9      470.89      564.27    112.79 o 
   5  10   9       32.90       74.72    106.10 o 
   6  10   9       61.80       14.58    112.13 o 
 -11  11   9        5.95       33.06     92.39 o 
 -10  11   9       86.44      122.94     71.62 o 
  -9  11   9       32.63       88.41     74.23 o 
  -8  11   9      544.27      532.97     85.76 o 
  -7  11   9       48.94       38.34     75.06 o 
  -6  11   9      415.84      453.57     66.60 o 
  -5  11   9      963.78      924.78     73.55 o 
  -4  11   9     1343.43     1149.83     80.79 o 
  -3  11   9      625.90      567.67     61.76 o 
  -2  11   9      510.12      547.70     59.88 o 
  -1  11   9        8.07       35.90     51.53 o 
   0  11   9      383.97      369.67     62.57 o 
   1  11   9        3.70       14.72    101.81 o 
   2  11   9       27.21       25.90     84.13 o 
   3  11   9       55.69       25.16     82.64 o 
   4  11   9        0.24       78.35    104.51 o 
   5  11   9      157.12      152.33    115.59 o 
 -10  12   9       46.13       50.26     76.57 o 
  -9  12   9      222.70      225.49     77.41 o 
  -8  12   9        4.12       30.99     80.99 o 
  -7  12   9       45.79       87.59     76.45 o 
  -6  12   9       13.33       72.28     74.22 o 
  -5  12   9      241.65      269.38     75.37 o 
  -4  12   9      192.83      199.06     57.20 o 
  -3  12   9       19.70       46.09     55.89 o 
  -2  12   9      118.29      187.31     56.03 o 
  -1  12   9        3.65       20.83     62.83 o 
   0  12   9      427.19      476.46     70.43 o 
   1  12   9       33.63      111.00     80.53 o 
   2  12   9      641.49      705.59     92.62 o 
   3  12   9      184.84      163.33     98.51 o 
  -8  13   9      325.90      270.69     79.20 o 
  -7  13   9      200.81      116.41     87.74 o 
  -6  13   9      269.13      349.22     93.27 o 
  -5  13   9      614.54      599.67     92.22 o 
  -4  13   9      277.81      315.04     74.28 o 
  -3  13   9      345.63      341.74     71.94 o 
  -2  13   9      548.29      460.27     75.19 o 
  -1  13   9       78.30      112.86     65.72 o 
   0  13   9       55.81       89.53     78.54 o 
   1  13   9        3.20       25.26    110.62 o 
  -5  14   9       56.19      145.69     83.63 o 
  -4  14   9       17.71        7.67     79.27 o 
  -3  14   9      101.68       75.57     85.87 o 
  -2  14   9      108.72      163.75     91.74 o 
 -16   0  10      230.73      200.42     98.06 o 
 -14   0  10      439.49      386.64     70.93 o 
 -12   0  10       81.64       60.08     71.84 o 
 -10   0  10      203.44      274.96     75.38 o 
  -8   0  10      229.18      336.42     63.19 o 
  -6   0  10     1238.89     1234.93    104.69 o 
  -4   0  10     2074.59     2026.31     61.72 o 
  -2   0  10       68.21      108.20     27.99 o 
   0   0  10     1557.01     1403.38     41.63 o 
   2   0  10     3015.14     2799.48    104.19 o 
   4   0  10        3.38       56.50     50.58 o 
   6   0  10       99.14      131.23     62.59 o 
   8   0  10      552.92      572.02    115.24 o 
 -16   1  10      487.87      540.68     74.09 o 
 -15   1  10       31.86       67.78     49.74 o 
 -14   1  10     2257.59     2127.04     74.02 o 
 -13   1  10       13.49       37.22     50.21 o 
 -12   1  10     1385.88     1251.99     63.73 o 
 -11   1  10      319.83      326.70     50.45 o 
 -10   1  10      889.12      893.33     59.39 o 
  -9   1  10      248.72      309.20     49.68 o 
  -8   1  10     1077.74     1174.26     53.77 o 
  -7   1  10      344.10      391.65     40.61 o 
  -6   1  10        7.56       26.43     52.27 o 
  -5   1  10     1239.07     1452.36     93.15 o 
  -4   1  10      213.10      266.05     35.06 o 
  -3   1  10       76.20       90.90     19.07 o 
  -2   1  10      423.60      484.13     26.17 o 
  -1   1  10        6.87       26.78     14.88 o 
   0   1  10      268.36      265.94     22.36 o 
   1   1  10        9.58       -4.25     34.77 o 
   2   1  10      697.29      585.91     41.85 o 
   3   1  10      802.44      763.91     43.03 o 
   4   1  10      186.59      129.58     34.24 o 
   5   1  10        0.73       -0.05     37.08 o 
   6   1  10      872.79      852.15     62.31 o 
   7   1  10      590.02      529.89     60.12 o 
   8   1  10      354.95      354.51     85.36 o 
   9   1  10       22.51      120.51     88.43 o 
 -16   2  10      580.01      676.10     77.68 o 
 -15   2  10      233.93      307.38     61.29 o 
 -14   2  10      254.87      198.47     55.93 o 
 -13   2  10      156.40      261.44     50.70 o 
 -12   2  10      113.09      109.19     47.95 o 
 -11   2  10      413.50      442.11     49.50 o 
 -10   2  10      316.97      294.98     50.08 o 
  -9   2  10       59.16      104.34     41.33 o 
  -8   2  10     3571.17     3417.46     75.26 o 
  -7   2  10       66.64      126.63     39.02 o 
  -6   2  10     1283.18     1313.76     55.86 o 
  -5   2  10     3581.60     3784.34     95.26 o 
  -4   2  10      239.44      265.25     36.12 o 
  -3   2  10     1502.01     1652.05     51.27 o 
  -2   2  10       48.65       72.76     28.45 o 
  -1   2  10     4028.20     3824.81     66.68 o 
   0   2  10     2146.65     1932.07     43.43 o 
   1   2  10     2156.03     2316.47     64.94 o 
   2   2  10     1597.57     1715.11     56.74 o 
   3   2  10      423.52      473.74     39.10 o 
   4   2  10      905.99      885.89     47.06 o 
   5   2  10        6.35       57.90     45.33 o 
   6   2  10      122.59      132.77     61.99 o 
   7   2  10       19.98       41.86     58.33 o 
   8   2  10       30.90       61.18     62.82 o 
   9   2  10        5.48        3.66     82.83 o 
 -16   3  10       53.92       55.08     58.99 o 
 -15   3  10        2.20       13.00     54.68 o 
 -14   3  10       27.64       23.22     49.52 o 
 -13   3  10      144.65      101.86     51.89 o 
 -12   3  10      548.85      483.38     55.78 o 
 -11   3  10      827.07      734.69     56.34 o 
 -10   3  10      842.91      662.70     50.43 o 
  -9   3  10      306.66      204.09     40.24 o 
  -8   3  10      550.22      476.33     45.22 o 
  -7   3  10      740.22      605.42     48.81 o 
  -6   3  10      197.26      199.05     51.86 o 
  -5   3  10      305.28      308.31     37.26 o 
  -4   3  10      939.52      750.45     68.98 o 
  -3   3  10       89.47       88.79     21.21 o 
  -2   3  10      536.20      598.36     55.16 o 
  -1   3  10      352.73      372.79     33.17 o 
   0   3  10       65.54       45.83     25.46 o 
   1   3  10     3108.24     3069.80     64.70 o 
   2   3  10       63.76       45.35     34.34 o 
   3   3  10     1179.44     1229.17     48.36 o 
   4   3  10      462.45      514.91     42.33 o 
   5   3  10      211.94      242.85     64.01 o 
   6   3  10      284.26      231.56     67.58 o 
   7   3  10       43.37       23.45     68.76 o 
   8   3  10     1002.42      963.58    102.59 o 
 -16   4  10      256.62      273.14     67.44 o 
 -15   4  10      269.67      313.88     62.89 o 
 -14   4  10      234.92      293.17     59.69 o 
 -13   4  10      954.67      918.07     66.22 o 
 -12   4  10      342.10      382.60     52.28 o 
 -11   4  10      746.52      741.24     55.86 o 
 -10   4  10       94.74       92.53     45.45 o 
  -9   4  10      996.92     1001.86     54.27 o 
  -8   4  10     1144.08     1143.41     57.66 o 
  -7   4  10      911.21      876.58     61.01 o 
  -6   4  10     1695.31     1478.37     59.28 o 
  -5   4  10     4382.46     4237.99     61.22 o 
  -4   4  10     2353.54     2192.40     36.88 o 
  -3   4  10      306.50      337.62     21.91 o 
  -2   4  10     2060.36     2003.87     72.45 o 
  -1   4  10     1095.99     1181.15     56.58 o 
   0   4  10      629.55      619.49     33.82 o 
   1   4  10     1716.70     1655.62     65.79 o 
   2   4  10      492.68      521.18     42.93 o 
   3   4  10      170.12      170.52     40.72 o 
   4   4  10      304.12      333.32     48.67 o 
   5   4  10        1.15       30.38     58.17 o 
   6   4  10        4.87        9.73     67.78 o 
   7   4  10        3.21      -23.56     71.56 o 
   8   4  10       39.81       12.99     80.51 o 
 -15   5  10       10.22       86.74     69.29 o 
 -14   5  10       58.43       68.45     64.10 o 
 -13   5  10       55.45        0.85     61.69 o 
 -12   5  10      314.29      287.18     58.33 o 
 -11   5  10      338.97      344.01     59.98 o 
 -10   5  10      403.82      370.76     53.90 o 
  -9   5  10     3513.65     3485.77     71.19 o 
  -8   5  10      150.93      103.09     45.75 o 
  -7   5  10     1320.88     1323.42     61.93 o 
  -6   5  10      227.87      263.54     44.03 o 
  -5   5  10     1265.70     1131.89     65.01 o 
  -4   5  10       26.02       43.47     47.20 o 
  -3   5  10      301.62      408.22     54.82 o 
  -2   5  10      441.44      371.14     52.17 o 
  -1   5  10      334.26      312.18     55.35 o 
   0   5  10      656.04      581.58     61.97 o 
   1   5  10     1057.90     1011.30     59.22 o 
   2   5  10       13.26       23.11     35.64 o 
   3   5  10      478.87      600.17     54.58 o 
   4   5  10      509.54      515.66     65.61 o 
   5   5  10     1995.34     1880.71    137.00 o 
   6   5  10      211.29      219.36     66.77 o 
   7   5  10      251.46      328.30     81.14 o 
   8   5  10       22.59      103.85    105.99 o 
 -15   6  10      148.59      207.46     73.53 o 
 -14   6  10      186.15      189.11     72.27 o 
 -13   6  10      537.91      449.60     67.60 o 
 -12   6  10      594.62      626.46     70.99 o 
 -11   6  10      579.56      635.57     67.29 o 
 -10   6  10      503.21      474.82     55.39 o 
  -9   6  10        1.97       53.51     46.97 o 
  -8   6  10      465.19      407.15     53.15 o 
  -7   6  10      516.47      547.87     52.92 o 
  -6   6  10     1805.05     1636.45     64.31 o 
  -5   6  10     1266.76     1307.76     67.66 o 
  -4   6  10      839.65      869.55     69.67 o 
  -3   6  10     3596.34     3616.04     81.51 o 
  -2   6  10       54.22       77.40     40.00 o 
  -1   6  10     1550.00     1654.17     62.45 o 
   0   6  10       41.87       41.68     39.91 o 
   1   6  10      483.50      565.61     53.81 o 
   2   6  10        3.63       47.50     48.98 o 
   3   6  10        6.55       37.40     66.16 o 
   4   6  10       31.32       22.80     86.36 o 
   5   6  10        3.20       -2.93     91.65 o 
   6   6  10       13.29       43.36     90.35 o 
   7   6  10      189.99      199.98    102.34 o 
 -15   7  10       45.43       28.34     70.83 o 
 -14   7  10       47.81       92.65     68.66 o 
 -13   7  10       28.68       -0.85     64.06 o 
 -12   7  10      165.15      160.35     65.87 o 
 -11   7  10     2427.23     2377.18     88.39 o 
 -10   7  10      181.81      224.25     61.40 o 
  -9   7  10     3129.00     2999.58     85.96 o 
  -8   7  10      440.40      482.21     57.91 o 
  -7   7  10     3778.60     3772.41     93.50 o 
  -6   7  10        8.45       -2.67     58.21 o 
  -5   7  10      188.60      186.05     45.75 o 
  -4   7  10      485.63      598.12     49.69 o 
  -3   7  10      198.58      229.71     45.96 o 
  -2   7  10       32.29       40.22     40.78 o 
  -1   7  10      364.52      338.42     48.13 o 
   0   7  10       34.09      114.43     44.42 o 
   1   7  10        7.01       17.49     56.27 o 
   2   7  10      430.02      540.92     57.02 o 
   3   7  10      844.78      620.91     78.63 o 
   4   7  10      212.46      180.86     91.76 o 
   5   7  10      590.27      504.15    103.45 o 
   6   7  10      190.33      197.13    105.85 o 
   7   7  10      358.68      280.98     97.37 o 
 -14   8  10       47.32       32.01     70.24 o 
 -13   8  10      290.87      327.40     73.23 o 
 -12   8  10       22.48       60.46     67.63 o 
 -11   8  10       87.77       64.56     64.45 o 
 -10   8  10        7.19       49.03     50.81 o 
  -9   8  10      157.05      159.05     51.73 o 
  -8   8  10        5.33       48.97     62.69 o 
  -7   8  10      667.03      687.43     64.40 o 
  -6   8  10        5.36        2.25     53.67 o 
  -5   8  10      273.93      363.02     49.43 o 
  -4   8  10       87.87       57.90     44.48 o 
  -3   8  10     1649.14     1720.43     67.54 o 
  -2   8  10        1.41      -15.97     44.98 o 
  -1   8  10     1130.47     1173.61     59.12 o 
   0   8  10      292.08      323.23     51.30 o 
   1   8  10      491.87      591.68     68.98 o 
   2   8  10      187.05      158.77     52.72 o 
   3   8  10      281.02      357.18     91.88 o 
   4   8  10       93.95      183.48     97.64 o 
   5   8  10       29.34       93.22     97.71 o 
   6   8  10       82.26      162.44    110.22 o 
 -13   9  10      277.60      368.84     79.18 o 
 -12   9  10        0.15       47.44     74.62 o 
 -11   9  10     1644.49     1614.16     97.34 o 
 -10   9  10      154.21      268.68     81.31 o 
  -9   9  10      508.56      434.70     66.33 o 
  -8   9  10       60.20       93.66     54.79 o 
  -7   9  10     1314.69     1332.30     76.13 o 
  -6   9  10      471.84      426.09     59.59 o 
  -5   9  10     1178.98     1105.09     63.34 o 
  -4   9  10       28.15       70.26     47.13 o 
  -3   9  10        0.25       11.46     46.17 o 
  -2   9  10      333.50      328.94     52.90 o 
  -1   9  10       57.29       72.25     47.43 o 
   0   9  10      557.82      553.29     75.01 o 
   1   9  10       46.71        5.91     62.61 o 
   2   9  10       36.18      105.07     74.49 o 
   3   9  10      269.93      369.32    102.61 o 
   4   9  10        0.87       21.01     97.00 o 
   5   9  10      320.94      221.87    100.97 o 
 -12  10  10      139.04      128.10    112.14 o 
 -11  10  10       31.50      134.38     85.31 o 
 -10  10  10       86.31      131.55     84.59 o 
  -9  10  10      103.10      201.46     83.82 o 
  -8  10  10       16.66       32.05     58.11 o 
  -7  10  10      694.66      674.86     71.03 o 
  -6  10  10       35.01       61.95     55.35 o 
  -5  10  10     1263.46     1300.08     76.35 o 
  -4  10  10       38.80       49.61     52.37 o 
  -3  10  10      461.98      509.45     61.92 o 
  -2  10  10       21.55       45.74     52.19 o 
  -1  10  10      509.95      533.36     58.95 o 
   0  10  10        4.90       13.92     62.06 o 
   1  10  10     1701.90     1694.93    129.99 o 
   2  10  10        8.95       18.45     81.91 o 
   3  10  10      533.15      646.12    110.63 o 
   4  10  10       90.86       62.01     93.62 o 
   5  10  10        3.96      -35.75     95.95 o 
 -11  11  10      111.85      121.19     94.22 o 
 -10  11  10       16.97       48.93     89.13 o 
  -9  11  10      289.42      373.59     81.96 o 
  -8  11  10        1.86       65.60     78.71 o 
  -7  11  10      194.50      201.40     79.93 o 
  -6  11  10        0.94       16.60     60.11 o 
  -5  11  10      193.41      135.00     60.00 o 
  -4  11  10        1.63       30.18     52.17 o 
  -3  11  10        4.05       21.13     53.67 o 
  -2  11  10       37.39       77.13     50.42 o 
  -1  11  10       65.70       69.10     53.17 o 
   0  11  10      103.13      125.25     65.08 o 
   1  11  10      517.57      498.31    109.09 o 
   2  11  10       38.50       63.92     86.71 o 
   3  11  10      708.58      685.53    123.50 o 
 -10  12  10      140.83      150.99     83.33 o 
  -9  12  10       33.51      102.98     77.16 o 
  -8  12  10       69.52       67.99     85.87 o 
  -7  12  10       57.44      112.78     78.13 o 
  -6  12  10       53.12       81.73     75.46 o 
  -5  12  10      517.55      575.77     90.84 o 
  -4  12  10        5.75      103.58     57.86 o 
  -3  12  10      480.55      503.08     64.51 o 
  -2  12  10       94.69      142.25     58.75 o 
  -1  12  10      748.15      707.53     75.23 o 
   0  12  10        6.95       75.78    105.58 o 
   1  12  10      516.41      559.99     88.29 o 
   2  12  10        3.27       29.41     80.93 o 
  -7  13  10      219.17      233.58     88.44 o 
  -6  13  10       85.80      102.21     80.88 o 
  -5  13  10       23.31       26.32     75.88 o 
  -4  13  10        6.61       -3.87     70.69 o 
  -3  13  10       27.55       57.95     73.91 o 
  -2  13  10       82.07       89.60     70.62 o 
  -1  13  10        1.50       72.69     83.82 o 
   0  13  10       88.66       60.70    109.44 o 
 -15   0  11       22.53      -37.88     71.93 o 
 -13   0  11       13.81       28.01     85.94 o 
 -11   0  11      180.30      128.22     69.93 o 
  -9   0  11     1403.44     1573.23    137.52 o 
  -7   0  11     5253.35     5292.04    134.14 o 
  -5   0  11     7153.98     6684.82    273.59 o 
  -3   0  11     7292.66     7096.36     79.22 o 
  -1   0  11      149.18      136.10     40.64 o 
   1   0  11        0.99      114.17     57.92 o 
   3   0  11      508.66      516.29     59.32 o 
   5   0  11      803.29      670.28    112.89 o 
   7   0  11      495.95      489.64     77.95 o 
 -16   1  11      196.64      239.27     62.35 o 
 -15   1  11      319.13      397.47     54.27 o 
 -14   1  11       96.80      168.03     56.02 o 
 -13   1  11      820.05     1072.00     65.30 o 
 -12   1  11      376.98      319.34     58.39 o 
 -11   1  11     1974.78     1976.94     78.67 o 
 -10   1  11      109.69      101.06     48.55 o 
  -9   1  11     4398.43     4068.57     84.17 o 
  -8   1  11      608.30      634.38     46.53 o 
  -7   1  11      769.87      880.36     47.81 o 
  -6   1  11      511.89      480.78     64.30 o 
  -5   1  11       10.06      109.57     52.19 o 
  -4   1  11       54.36       28.26     25.13 o 
  -3   1  11      192.28      194.54     27.25 o 
  -2   1  11      131.43      129.73     23.33 o 
  -1   1  11     6770.08     6441.96     66.35 o 
   0   1  11       29.30       44.72     33.31 o 
   1   1  11     6468.23     6571.28    105.39 o 
   2   1  11        0.17       39.23     32.98 o 
   3   1  11     1459.98     1627.90     55.54 o 
   4   1  11        9.64       38.41     37.44 o 
   5   1  11      810.07      837.06     52.04 o 
   6   1  11      131.05      154.96     49.42 o 
   7   1  11       77.69       57.18     69.35 o 
   8   1  11       14.11       47.60     64.18 o 
 -16   2  11       18.95      -14.11     59.47 o 
 -15   2  11       28.26       46.86     54.91 o 
 -14   2  11      214.01      298.02     55.66 o 
 -13   2  11       59.42       95.69     50.70 o 
 -12   2  11        1.85       33.22     45.29 o 
 -11   2  11      101.41       72.73     45.67 o 
 -10   2  11      152.52      204.39     50.77 o 
  -9   2  11     2092.70     2053.07     66.51 o 
  -8   2  11     1137.66     1204.08     76.98 o 
  -7   2  11     4249.39     4203.83     86.57 o 
  -6   2  11      831.68      920.33     44.71 o 
  -5   2  11     6644.83     6511.96    108.09 o 
  -4   2  11     1452.89     1562.88     50.11 o 
  -3   2  11     2464.01     2411.08     47.42 o 
  -2   2  11      118.57      132.01     27.05 o 
  -1   2  11      310.59      350.25     41.25 o 
   0   2  11      568.46      632.74     48.59 o 
   1   2  11      204.13      296.31     44.55 o 
   2   2  11      123.92      144.62     38.42 o 
   3   2  11      180.40      264.61     42.44 o 
   4   2  11      222.22      219.86     40.73 o 
   5   2  11     1172.42     1140.70     91.50 o 
   6   2  11      536.89      489.90     74.73 o 
   7   2  11     1612.18     1605.23    100.07 o 
   8   2  11      119.07       53.03     73.15 o 
 -16   3  11      303.88      369.02     67.07 o 
 -15   3  11       20.75      105.25     56.94 o 
 -14   3  11     1299.39     1178.33     71.27 o 
 -13   3  11      294.95      311.41     53.55 o 
 -12   3  11      408.25      349.20     51.80 o 
 -11   3  11     1637.26     1738.80     99.10 o 
 -10   3  11     1399.33     1397.10     57.21 o 
  -9   3  11      669.43      706.53     48.27 o 
  -8   3  11      891.81      808.26     53.19 o 
  -7   3  11     1417.56     1494.74     59.49 o 
  -6   3  11     1912.82     1843.83     67.89 o 
  -5   3  11       60.60       48.19     36.44 o 
  -4   3  11      236.64      280.23     30.68 o 
  -3   3  11     1377.17     1337.58     59.68 o 
  -2   3  11      239.56      186.73     36.58 o 
  -1   3  11     3475.39     3420.60     61.40 o 
   0   3  11       26.94       55.43     35.46 o 
   1   3  11     2862.22     2784.05     69.59 o 
   2   3  11       58.35       53.21     46.05 o 
   3   3  11     2922.89     2803.04     88.50 o 
   4   3  11       57.83       64.36     44.43 o 
   5   3  11      150.18      220.95     66.04 o 
   6   3  11      778.32      787.31    108.71 o 
   7   3  11      142.08       47.97     74.11 o 
 -16   4  11        7.36       70.59     71.30 o 
 -15   4  11        9.64       41.79     82.10 o 
 -14   4  11       31.36       17.99     66.87 o 
 -13   4  11       58.02       51.21     59.81 o 
 -12   4  11      363.71      368.03     54.16 o 
 -11   4  11       37.83       72.70     50.24 o 
 -10   4  11     1472.17     1345.20     62.48 o 
  -9   4  11      259.57      264.75     44.94 o 
  -8   4  11      136.41      176.53     40.93 o 
  -7   4  11     3586.45     3533.60    106.83 o 
  -6   4  11      774.43      682.16     35.70 o 
  -5   4  11     1941.65     1788.49     61.75 o 
  -4   4  11       24.01       31.32     35.53 o 
  -3   4  11     1611.66     1540.65     63.43 o 
  -2   4  11       21.74       32.21     38.45 o 
  -1   4  11        3.33        5.78     30.62 o 
   0   4  11     1047.89      996.47     59.00 o 
   1   4  11       71.13       85.89     45.39 o 
   2   4  11      198.53      164.58     42.64 o 
   3   4  11      634.97      712.22     51.63 o 
   4   4  11        4.28       64.92     46.53 o 
   5   4  11      568.71      538.62     71.86 o 
   6   4  11        6.24       24.80     67.70 o 
   7   4  11      343.83      410.91     84.28 o 
 -15   5  11       22.17      100.20     71.75 o 
 -14   5  11      521.77      594.58     78.51 o 
 -13   5  11      649.33      691.49     75.38 o 
 -12   5  11      358.13      373.72     67.45 o 
 -11   5  11      630.74      629.69     61.83 o 
 -10   5  11      212.23      170.91     50.31 o 
  -9   5  11      497.36      556.18     53.69 o 
  -8   5  11     1814.54     1626.93     71.03 o 
  -7   5  11       46.59       26.18     39.51 o 
  -6   5  11     1641.31     1567.02     56.92 o 
  -5   5  11      205.62      195.69     34.60 o 
  -4   5  11     1336.67     1297.87     67.57 o 
  -3   5  11     3159.36     2934.96     94.40 o 
  -2   5  11       44.48       88.39     43.85 o 
  -1   5  11       29.80       53.30     34.76 o 
   0   5  11        6.70       37.88     40.09 o 
   1   5  11      306.86      362.44     44.48 o 
   2   5  11      227.93      234.16     54.02 o 
   3   5  11      482.52      525.98     59.85 o 
   4   5  11      555.00      520.13     79.40 o 
   5   5  11      311.71      239.36     96.82 o 
   6   5  11      171.46      207.90     96.72 o 
   7   5  11        9.76       23.97     99.41 o 
 -15   6  11        6.10       37.35     73.13 o 
 -14   6  11       36.36       49.43     64.65 o 
 -13   6  11        1.12       14.38     62.58 o 
 -12   6  11     1042.19     1001.65     77.17 o 
 -11   6  11      442.58      475.15     60.75 o 
 -10   6  11     1172.65     1154.47     68.44 o 
  -9   6  11       76.51      125.50     48.96 o 
  -8   6  11     1594.43     1565.24     65.15 o 
  -7   6  11      397.41      527.06     54.30 o 
  -6   6  11      449.84      392.73     49.53 o 
  -5   6  11     1457.21     1576.91     75.36 o 
  -4   6  11       36.80       40.07     50.35 o 
  -3   6  11        4.46       41.88     56.07 o 
  -2   6  11      205.09      233.25     44.96 o 
  -1   6  11     1682.44     1665.25     70.58 o 
   0   6  11      252.74      259.05     60.50 o 
   1   6  11      123.38      116.03     52.05 o 
   2   6  11        3.83       25.49     66.27 o 
   3   6  11        5.43        1.29     70.24 o 
   4   6  11       38.63       53.97     78.80 o 
   5   6  11      242.88      272.89     94.71 o 
   6   6  11       14.09       67.92    110.36 o 
 -14   7  11      199.64      119.51     73.85 o 
 -13   7  11       96.31       96.99     70.61 o 
 -12   7  11      732.64      728.34     76.55 o 
 -11   7  11       36.24       68.70     57.09 o 
 -10   7  11       47.54       67.69     46.52 o 
  -9   7  11       90.16       96.89     56.54 o 
  -8   7  11       73.14       72.83     52.17 o 
  -7   7  11      742.99      671.78     74.05 o 
  -6   7  11       13.63       67.04     63.82 o 
  -5   7  11      695.88      731.01     64.22 o 
  -4   7  11      894.80      896.27     67.29 o 
  -3   7  11      244.54      269.84     56.94 o 
  -2   7  11     1261.54     1265.80     60.62 o 
  -1   7  11        2.43       40.50     45.45 o 
   0   7  11       61.90      112.89     63.22 o 
   1   7  11      155.84      112.63     53.43 o 
   2   7  11      206.59      229.99     71.38 o 
   3   7  11      298.18      360.24     76.93 o 
   4   7  11      175.48      193.85    101.03 o 
   5   7  11       93.59       95.12     98.53 o 
   6   7  11       28.44      104.79    102.03 o 
 -14   8  11       97.72      127.24     74.50 o 
 -13   8  11      200.79      217.33     70.81 o 
 -12   8  11      820.55      799.02     79.27 o 
 -11   8  11       44.99       56.83     50.67 o 
 -10   8  11      927.80      816.68     91.69 o 
  -9   8  11       91.57      102.81     56.56 o 
  -8   8  11     2473.14     2395.86    108.46 o 
  -7   8  11      727.38      726.34     75.18 o 
  -6   8  11      589.26      625.00     78.85 o 
  -5   8  11        6.81       36.47     47.27 o 
  -4   8  11      132.73       84.80     45.94 o 
  -3   8  11      122.52      187.06     49.18 o 
  -2   8  11        3.33       48.56     46.79 o 
  -1   8  11      141.73      109.00     59.56 o 
   0   8  11      132.12       70.82     62.70 o 
   1   8  11       81.64       18.55     85.82 o 
   2   8  11       50.07       57.83     69.38 o 
   3   8  11        0.17        6.37     91.39 o 
   4   8  11       43.53       37.61     89.54 o 
   5   8  11       67.96       73.93     99.81 o 
 -13   9  11      102.44      130.84     71.70 o 
 -12   9  11      395.76      361.14     70.25 o 
 -11   9  11       13.43       54.85     86.24 o 
 -10   9  11        1.74       24.54     63.14 o 
  -9   9  11       77.26       85.59     67.82 o 
  -8   9  11       78.52      101.48     65.29 o 
  -7   9  11       66.33      157.77     72.36 o 
  -6   9  11      163.67      146.30     56.40 o 
  -5   9  11      111.40      162.22     50.57 o 
  -4   9  11       50.46       30.03     50.38 o 
  -3   9  11      371.30      396.12     55.53 o 
  -2   9  11      290.19      256.86     52.79 o 
  -1   9  11       77.19      105.37     61.46 o 
   0   9  11      162.23      218.88     69.21 o 
   1   9  11        1.40       32.26     92.10 o 
   2   9  11      298.11      376.89    128.62 o 
   3   9  11        3.15       63.80     93.56 o 
   4   9  11      143.09      102.12     94.19 o 
 -12  10  11      131.92       75.41     91.75 o 
 -11  10  11        2.90       56.37     87.80 o 
 -10  10  11      655.38      717.57    101.35 o 
  -9  10  11       75.19       96.48    104.17 o 
  -8  10  11      422.66      356.36     75.48 o 
  -7  10  11       15.54       42.77     56.07 o 
  -6  10  11      755.76      764.75     72.59 o 
  -5  10  11       92.26      122.63     55.26 o 
  -4  10  11      226.12      251.33     57.49 o 
  -3  10  11      274.80      194.73     51.85 o 
  -2  10  11       16.61       90.16     53.42 o 
  -1  10  11       50.55       67.35     63.20 o 
   0  10  11        6.80       55.74     63.55 o 
   1  10  11        7.35       14.72    100.28 o 
   2  10  11        0.55        8.22    103.23 o 
   3  10  11      158.42      101.23     99.78 o 
 -11  11  11        4.45      186.82     97.13 o 
 -10  11  11      168.25      193.99     92.56 o 
  -9  11  11        7.42       29.33    113.05 o 
  -8  11  11        0.67       13.63     80.26 o 
  -7  11  11        1.55       43.96     63.82 o 
  -6  11  11      202.98      243.31     67.51 o 
  -5  11  11       72.95       73.42     61.91 o 
  -4  11  11       74.80      100.14     53.44 o 
  -3  11  11       66.67      104.46     54.11 o 
  -2  11  11      339.54      386.13     57.86 o 
  -1  11  11       67.83      101.22     68.88 o 
   0  11  11      957.29     1033.33     95.50 o 
   1  11  11      140.60      206.33     99.12 o 
   2  11  11      713.91      447.90    166.00 o 
  -9  12  11        2.18       91.37     77.19 o 
  -8  12  11      335.02      256.12     90.39 o 
  -7  12  11      113.82      157.10     88.36 o 
  -6  12  11      403.89      453.98     95.55 o 
  -5  12  11      197.59      176.40     69.41 o 
  -4  12  11       98.20      130.63     60.48 o 
  -3  12  11      381.29      292.49     63.19 o 
  -2  12  11       65.50       76.73     80.10 o 
  -1  12  11      639.80      608.84     83.70 o 
   0  12  11        3.61      -12.93    115.45 o 
  -5  13  11       15.27       17.87     81.24 o 
  -4  13  11      234.49      266.05     74.33 o 
  -3  13  11        1.38       28.60     64.28 o 
 -16   0  12     1042.63     1166.76    106.72 o 
 -14   0  12     2106.82     2194.21    223.42 o 
 -12   0  12     2021.45     1750.55    116.58 o 
 -10   0  12     5858.50     5112.15    156.31 o 
  -8   0  12      282.78      413.48     57.46 o 
  -6   0  12      653.86      681.69     70.74 o 
  -4   0  12       87.79       87.13     31.69 o 
  -2   0  12      367.67      495.32     46.35 o 
   0   0  12      431.09      368.36     64.91 o 
   2   0  12       18.12       51.93     50.10 o 
   4   0  12      851.88      885.81     73.97 o 
   6   0  12      202.68      229.63    132.45 o 
 -16   1  12      227.90      392.68     67.52 o 
 -15   1  12       23.66       83.73     59.33 o 
 -14   1  12        0.71       14.43     55.27 o 
 -13   1  12       49.02       87.48     52.65 o 
 -12   1  12       92.34      168.22     57.50 o 
 -11   1  12      132.44      115.65     53.45 o 
 -10   1  12      842.61      857.75     65.39 o 
  -9   1  12      202.10      192.75     44.74 o 
  -8   1  12     3029.13     3264.06     83.58 o 
  -7   1  12       16.41       47.18     38.08 o 
  -6   1  12     1740.35     1783.81     63.20 o 
  -5   1  12       26.58      115.57     31.73 o 
  -4   1  12      104.64      135.84     32.71 o 
  -3   1  12        0.74       -2.38     21.38 o 
  -2   1  12       45.30       94.00     24.45 o 
  -1   1  12      197.77      200.93     34.94 o 
   0   1  12      252.88      239.80     50.79 o 
   1   1  12      247.68      285.62     40.95 o 
   2   1  12       71.04       79.02     35.41 o 
   3   1  12       93.20      123.18     38.73 o 
   4   1  12      416.92      422.74     47.46 o 
   5   1  12       25.47       33.93     61.82 o 
   6   1  12       27.10       20.03     77.81 o 
   7   1  12       85.39      114.59     86.39 o 
 -16   2  12      538.87      600.46     70.80 o 
 -15   2  12       56.21       51.73     54.89 o 
 -14   2  12     1001.90     1005.97     70.91 o 
 -13   2  12       85.84       21.24     52.89 o 
 -12   2  12     1023.61      888.59     59.97 o 
 -11   2  12       37.99       40.91     48.58 o 
 -10   2  12      338.76      377.54     52.18 o 
  -9   2  12      240.68      226.72     45.66 o 
  -8   2  12        9.77       59.82     46.42 o 
  -7   2  12      137.60      179.85     38.06 o 
  -6   2  12       61.72       82.62     39.59 o 
  -5   2  12       17.50       70.35     46.21 o 
  -4   2  12       81.40       92.20     32.35 o 
  -3   2  12       87.65       91.92     28.84 o 
  -2   2  12     1428.60     1354.79     43.39 o 
  -1   2  12     1093.27     1030.65     55.00 o 
   0   2  12       74.85       69.18     35.82 o 
   1   2  12       58.60       33.12     37.38 o 
   2   2  12      444.59      462.74     54.62 o 
   3   2  12        0.72       30.43     49.19 o 
   4   2  12      220.78      304.53     59.34 o 
   5   2  12      659.59      630.44    105.22 o 
   6   2  12      489.15      480.01     77.58 o 
   7   2  12        4.44       38.25     76.41 o 
 -16   3  12      300.13      406.01     74.59 o 
 -15   3  12        4.39       29.63     70.03 o 
 -14   3  12        2.38       -1.34     61.71 o 
 -13   3  12      152.17      164.71     52.73 o 
 -12   3  12      176.47      195.96     51.47 o 
 -11   3  12      570.70      460.55     51.33 o 
 -10   3  12      153.19      166.16     41.19 o 
  -9   3  12        0.34       22.59     40.16 o 
  -8   3  12      315.49      278.85     48.47 o 
  -7   3  12      175.97      198.44     48.22 o 
  -6   3  12     3744.74     3921.21    120.85 o 
  -5   3  12      622.48      589.68     86.45 o 
  -4   3  12     1829.77     1841.41     86.06 o 
  -3   3  12      830.33     1002.94     51.25 o 
  -2   3  12       23.36       43.08     36.43 o 
  -1   3  12       10.33       44.45     55.57 o 
   0   3  12       85.67       69.69     48.12 o 
   1   3  12      166.72      175.98     51.17 o 
   2   3  12      118.92      162.90     51.34 o 
   3   3  12        4.09       28.64     51.71 o 
   4   3  12        0.35       44.45     54.38 o 
   5   3  12       46.57       43.49     64.40 o 
   6   3  12        1.49      -45.45     68.70 o 
 -15   4  12      144.15      186.03     83.50 o 
 -14   4  12      221.64      314.59     85.46 o 
 -13   4  12       50.85       96.93     70.55 o 
 -12   4  12      370.13      235.01     75.86 o 
 -11   4  12     1172.98     1092.42     74.84 o 
 -10   4  12       40.84       92.55     56.17 o 
  -9   4  12      594.20      593.50     64.29 o 
  -8   4  12      341.96      179.32     64.69 o 
  -7   4  12      804.15      795.15     49.60 o 
  -6   4  12      213.59      248.96     43.17 o 
  -5   4  12        8.57       41.28     51.64 o 
  -4   4  12      399.88      611.37     70.07 o 
  -3   4  12      130.63      173.91     51.79 o 
  -2   4  12       29.51       44.58     34.43 o 
  -1   4  12      700.66      659.64     55.86 o 
   0   4  12      368.57      305.18     52.74 o 
   1   4  12      226.28      279.16     53.64 o 
   2   4  12      561.52      625.45     64.48 o 
   3   4  12      462.72      342.17     59.72 o 
   4   4  12      282.77      257.12     71.59 o 
   5   4  12      382.12      387.16     98.12 o 
   6   4  12       26.48       -0.27     93.99 o 
 -15   5  12       39.79       26.37     71.83 o 
 -14   5  12       14.39       89.19     68.23 o 
 -13   5  12       12.16       21.04     63.09 o 
 -12   5  12      149.57      186.77     62.49 o 
 -11   5  12      389.62      462.17     59.17 o 
 -10   5  12       79.56       82.78     50.25 o 
  -9   5  12       66.28       54.06     52.88 o 
  -8   5  12       75.68      103.55     43.90 o 
  -7   5  12      294.88      315.25     42.31 o 
  -6   5  12      134.71      100.96     48.16 o 
  -5   5  12     1359.08     1326.49     62.97 o 
  -4   5  12     3773.96     3522.34     97.66 o 
  -3   5  12     2822.29     2819.25     89.56 o 
  -2   5  12     1175.68     1196.53     50.32 o 
  -1   5  12      506.55      538.82     51.36 o 
   0   5  12      813.26      707.57     52.92 o 
   1   5  12      120.05      117.64     45.56 o 
   2   5  12       20.44       27.60     53.51 o 
   3   5  12        1.86       65.44     69.82 o 
   4   5  12       15.02       40.15     70.32 o 
   5   5  12      138.67      139.25     90.84 o 
   6   5  12        1.91      -20.80    103.77 o 
 -15   6  12       20.51       62.08     73.10 o 
 -14   6  12      243.87      254.43     72.56 o 
 -13   6  12      255.34      178.95     68.63 o 
 -12   6  12      166.96      207.31     64.97 o 
 -11   6  12      177.29      240.01     56.80 o 
 -10   6  12       65.29       68.08     52.78 o 
  -9   6  12     1568.71     1606.60     70.45 o 
  -8   6  12       62.24       85.08     44.08 o 
  -7   6  12     2337.98     2304.62     86.44 o 
  -6   6  12        7.42       34.01     48.46 o 
  -5   6  12      258.61      356.58     60.33 o 
  -4   6  12      846.49      845.92     68.15 o 
  -3   6  12      410.19      377.76     58.83 o 
  -2   6  12       53.92       89.34     45.47 o 
  -1   6  12      453.38      485.96     55.69 o 
   0   6  12       10.34       22.18     44.08 o 
   1   6  12     1248.94     1112.29     61.94 o 
   2   6  12      186.69      190.66     72.53 o 
   3   6  12     1292.08     1315.97     98.80 o 
   4   6  12      109.99      167.54     94.23 o 
   5   6  12      232.89      258.86    100.87 o 
 -14   7  12        6.07       92.73     71.93 o 
 -13   7  12       67.18       79.17     67.69 o 
 -12   7  12       53.56       46.57     57.31 o 
 -11   7  12       14.11       66.65     53.01 o 
 -10   7  12       13.55       56.87     47.68 o 
  -9   7  12        3.58       -1.28     49.24 o 
  -8   7  12        2.37       77.31     70.06 o 
  -7   7  12      484.71      554.28     76.94 o 
  -6   7  12       74.36       67.97     64.97 o 
  -5   7  12     3297.26     3088.59    100.05 o 
  -4   7  12      248.01      199.91     59.19 o 
  -3   7  12     1811.39     1896.80     84.05 o 
  -2   7  12      225.18      193.61     47.97 o 
  -1   7  12     1404.70     1285.44     70.12 o 
   0   7  12       18.31       50.22     53.14 o 
   1   7  12        3.37       16.08     70.69 o 
   2   7  12        1.28        5.31     75.03 o 
   3   7  12        8.94        9.02     73.28 o 
   4   7  12        8.81       15.98     95.95 o 
   5   7  12       86.41       79.74    106.07 o 
 -13   8  12      148.19      141.27     74.53 o 
 -12   8  12       73.94      167.73     56.08 o 
 -11   8  12      139.04      182.67     51.62 o 
 -10   8  12       22.68       60.74     50.03 o 
  -9   8  12     1289.22     1237.45     94.92 o 
  -8   8  12       23.36       49.83     66.63 o 
  -7   8  12     1175.08     1302.59     92.63 o 
  -6   8  12      163.04      146.87     65.99 o 
  -5   8  12      936.26     1006.72     75.41 o 
  -4   8  12      411.57      373.01     63.73 o 
  -3   8  12       95.17       85.50     61.35 o 
  -2   8  12       45.20       14.73     59.97 o 
  -1   8  12       28.74       81.08     63.06 o 
   0   8  12      652.93      688.30     77.49 o 
   1   8  12     1099.98     1034.45     93.41 o 
   2   8  12      141.09      155.88     74.92 o 
   3   8  12      378.20      376.48    102.97 o 
   4   8  12       39.32        2.19    100.34 o 
 -12   9  12      107.62      118.95     63.51 o 
 -11   9  12       30.69       69.52     76.02 o 
 -10   9  12        3.27      -25.52     65.07 o 
  -9   9  12       32.45       21.73     65.25 o 
  -8   9  12       56.30       86.61     69.79 o 
  -7   9  12     1407.48     1259.51     95.24 o 
  -6   9  12      127.40      140.69     75.18 o 
  -5   9  12     2776.42     2887.19    104.09 o 
  -4   9  12       12.09       54.97     52.66 o 
  -3   9  12     1992.58     2136.36     81.86 o 
  -2   9  12       20.34       18.64     63.80 o 
  -1   9  12      430.83      486.70     72.37 o 
   0   9  12        0.34      -45.55     93.00 o 
   1   9  12      587.65      470.15     83.08 o 
   2   9  12       25.22       -3.91     97.85 o 
   3   9  12       83.83      212.65     99.62 o 
 -11  10  12      480.33      543.16    105.99 o 
 -10  10  12      134.82      166.63     89.08 o 
  -9  10  12      138.32      129.76     76.40 o 
  -8  10  12       14.55       28.34     75.62 o 
  -7  10  12      258.12      316.93     74.75 o 
  -6  10  12       17.18       35.33     62.20 o 
  -5  10  12       15.62       35.93     53.91 o 
  -4  10  12      340.38      300.04     54.15 o 
  -3  10  12        5.02        7.30     53.13 o 
  -2  10  12        8.98       61.83     65.53 o 
  -1  10  12      400.62      353.39     73.28 o 
   0  10  12       12.70       44.76     79.73 o 
   1  10  12      358.95      276.53    116.56 o 
   2  10  12       31.33       42.38    105.67 o 
 -10  11  12        0.94       94.24    100.26 o 
  -9  11  12       73.96      183.77    123.94 o 
  -8  11  12       81.12      190.28    103.72 o 
  -7  11  12      510.86      548.48     74.60 o 
  -6  11  12        0.87       48.91     66.15 o 
  -5  11  12      708.73      739.99     69.42 o 
  -4  11  12        6.57       42.35     59.09 o 
  -3  11  12      260.19      247.74     72.50 o 
  -2  11  12       18.04       73.93     70.06 o 
  -1  11  12      246.50      278.56     74.99 o 
   0  11  12       90.40      164.90     85.08 o 
  -7  12  12      126.99      155.94     85.83 o 
  -6  12  12      139.00      182.89     84.89 o 
  -5  12  12        0.09       24.19     68.26 o 
  -4  12  12        1.48       86.96     60.88 o 
  -3  12  12      148.20      240.62     73.74 o 
  -2  12  12       11.08        1.53     73.41 o 
 -15   0  13        7.10      -17.50     73.10 o 
 -13   0  13       71.00      121.56     86.55 o 
 -11   0  13      305.90      333.58     81.05 o 
  -9   0  13     1082.94     1185.46    112.07 o 
  -7   0  13      905.29      997.73    206.75 o 
  -5   0  13       29.80       96.68     66.59 o 
  -3   0  13     1992.28     1989.04     78.96 o 
  -1   0  13     1363.84     1261.78     91.44 o 
   1   0  13      755.65      718.01     80.73 o 
   3   0  13      906.23      888.66     75.35 o 
   5   0  13       77.09       46.94    131.59 o 
 -16   1  13        5.24       39.79     62.03 o 
 -15   1  13      143.73      159.33     59.59 o 
 -14   1  13       26.71       89.85     57.61 o 
 -13   1  13      205.93      210.23     61.98 o 
 -12   1  13        6.56       32.68     56.17 o 
 -11   1  13     1075.33     1180.68     73.53 o 
 -10   1  13      613.32      624.84     57.55 o 
  -9   1  13     1003.79     1018.25     65.55 o 
  -8   1  13      273.69      276.19     43.97 o 
  -7   1  13     1856.57     1695.46     85.06 o 
  -6   1  13       25.97      114.87     41.40 o 
  -5   1  13     2406.37     2532.64    101.56 o 
  -4   1  13      346.57      380.53     49.72 o 
  -3   1  13     3099.86     2957.55     54.97 o 
  -2   1  13     1134.41     1168.61     51.35 o 
  -1   1  13       45.15       76.00     36.41 o 
   0   1  13       91.65       64.96     38.81 o 
   1   1  13        1.26       -3.29     36.12 o 
   2   1  13       16.89       56.04     42.95 o 
   3   1  13      467.67      480.04     51.20 o 
   4   1  13       72.07       90.22     49.20 o 
   5   1  13      850.25      638.44     94.98 o 
   6   1  13        1.63      -15.78     85.12 o 
 -16   2  13       74.63       81.40     72.63 o 
 -15   2  13      111.43       93.51     60.94 o 
 -14   2  13      151.65      139.25     67.61 o 
 -13   2  13      237.97      347.09     57.55 o 
 -12   2  13      560.24      541.77     58.29 o 
 -11   2  13      169.99      261.42     56.04 o 
 -10   2  13      159.55      179.48     48.10 o 
  -9   2  13       51.93       81.90     44.60 o 
  -8   2  13      178.14      251.60     48.78 o 
  -7   2  13      349.15      345.56     47.97 o 
  -6   2  13       32.68       66.06     53.94 o 
  -5   2  13        4.69       37.67     32.18 o 
  -4   2  13       55.98       91.09     30.86 o 
  -3   2  13     1308.49     1240.03     42.44 o 
  -2   2  13      595.00      609.70     51.22 o 
  -1   2  13     1221.52     1198.00     60.40 o 
   0   2  13       57.65       19.49     47.34 o 
   1   2  13     1894.39     1752.66     76.17 o 
   2   2  13       17.73       80.05     50.76 o 
   3   2  13      756.02      764.32     66.48 o 
   4   2  13      162.23      239.56     59.16 o 
   5   2  13      191.65      252.43     87.26 o 
   6   2  13        5.89        4.97    101.39 o 
 -15   3  13        1.83       38.33     68.98 o 
 -14   3  13       23.88       77.35     66.05 o 
 -13   3  13      205.03      229.05     64.50 o 
 -12   3  13      638.03      555.26     71.37 o 
 -11   3  13       78.20      110.33     51.71 o 
 -10   3  13     2253.23     2219.17     78.46 o 
  -9   3  13       84.15      148.08     54.85 o 
  -8   3  13      248.21      214.64     74.78 o 
  -7   3  13      123.83      136.45     61.09 o 
  -6   3  13      523.80      551.18     65.80 o 
  -5   3  13     3063.94     3023.54     99.91 o 
  -4   3  13       10.97       16.69     59.81 o 
  -3   3  13      844.82      825.83     53.17 o 
  -2   3  13     1053.57     1080.82     76.84 o 
  -1   3  13        0.84       27.41     46.44 o 
   0   3  13      153.30      133.86     52.31 o 
   1   3  13     1741.27     1584.93     77.57 o 
   2   3  13       16.89       44.02     52.02 o 
   3   3  13      968.56      854.41     70.29 o 
   4   3  13       63.80      159.45     61.08 o 
   5   3  13      835.32      878.57    120.78 o 
 -15   4  13       60.59       97.66     85.65 o 
 -14   4  13      103.67      154.35     80.50 o 
 -13   4  13       59.68      120.82     76.37 o 
 -12   4  13      561.41      544.76     80.14 o 
 -11   4  13      518.34      652.29     72.03 o 
 -10   4  13       44.94       95.94     60.17 o 
  -9   4  13     1286.71     1319.30     86.71 o 
  -8   4  13      239.65      187.55     67.42 o 
  -7   4  13      120.88      127.81     62.41 o 
  -6   4  13      257.95      280.20     62.48 o 
  -5   4  13      998.91      805.14     69.31 o 
  -4   4  13      752.51      739.65     76.96 o 
  -3   4  13     1070.16     1046.32     66.04 o 
  -2   4  13      867.88      875.62     62.25 o 
  -1   4  13     2916.38     2891.93     89.38 o 
   0   4  13       14.11       51.43     52.48 o 
   1   4  13      736.00      705.98     63.68 o 
   2   4  13       16.95       76.04     55.52 o 
   3   4  13      152.14      162.86     59.73 o 
   4   4  13       17.88       -2.63     73.79 o 
   5   4  13       94.60       89.20     97.83 o 
 -15   5  13        1.74        9.37     75.02 o 
 -14   5  13      246.68      212.35     71.32 o 
 -13   5  13      153.42      143.00     62.34 o 
 -12   5  13     1030.20      940.63     76.14 o 
 -11   5  13      108.95      105.85     54.08 o 
 -10   5  13      756.43      793.83     60.80 o 
  -9   5  13      548.49      520.50     60.59 o 
  -8   5  13     1041.40      951.26     70.70 o 
  -7   5  13      432.43      375.29     59.16 o 
  -6   5  13       10.14       30.96     49.02 o 
  -5   5  13       39.42       89.80     48.35 o 
  -4   5  13      278.23      214.62     47.02 o 
  -3   5  13      357.94      428.88     51.87 o 
  -2   5  13       49.91      113.67     42.46 o 
  -1   5  13       43.62       13.26     46.99 o 
   0   5  13        5.11        8.35     46.43 o 
   1   5  13      603.31      674.25     66.00 o 
   2   5  13      128.36      225.13     74.61 o 
   3   5  13      410.02      506.81     82.61 o 
   4   5  13        8.06       34.77     95.78 o 
   5   5  13        1.67       17.33    103.42 o 
 -14   6  13      167.15      175.50     68.93 o 
 -13   6  13      278.62      276.54     70.45 o 
 -12   6  13        2.95       39.82     58.31 o 
 -11   6  13       53.96      103.11     52.46 o 
 -10   6  13        1.86       54.66     48.86 o 
  -9   6  13      438.60      484.51     64.99 o 
  -8   6  13       44.11       52.11     57.67 o 
  -7   6  13       12.08       34.50     55.88 o 
  -6   6  13     1044.52     1155.99     71.21 o 
  -5   6  13     1067.63     1108.46     65.00 o 
  -4   6  13     1366.02     1418.48     66.12 o 
  -3   6  13     2301.82     2214.93     81.23 o 
  -2   6  13      932.17     1033.13     63.82 o 
  -1   6  13     1442.69     1428.20     66.44 o 
   0   6  13      172.44      166.13     49.04 o 
   1   6  13      371.65      370.99     75.12 o 
   2   6  13       50.78       -6.51     70.29 o 
   3   6  13      111.45      106.04     78.88 o 
   4   6  13       39.24       54.16    101.53 o 
 -14   7  13      168.04      148.25     73.04 o 
 -13   7  13       34.60      102.03     71.41 o 
 -12   7  13      255.60      274.73     65.39 o 
 -11   7  13      119.51      103.07     48.84 o 
 -10   7  13     1003.00      878.67     77.44 o 
  -9   7  13      178.88      215.64     62.24 o 
  -8   7  13      794.67      765.89     72.70 o 
  -7   7  13      212.28      324.30     64.58 o 
  -6   7  13     1574.69     1530.56     80.32 o 
  -5   7  13      203.73      390.46     67.00 o 
  -4   7  13      103.31       95.62     58.16 o 
  -3   7  13       17.42        6.57     51.42 o 
  -2   7  13      260.74      173.92     52.58 o 
  -1   7  13       96.92      100.20     61.25 o 
   0   7  13      895.60      868.23     73.48 o 
   1   7  13      153.99       87.34     75.83 o 
   2   7  13      461.38      469.37     86.85 o 
   3   7  13       22.78       84.82     78.38 o 
 -13   8  13      103.45       67.03     67.22 o 
 -12   8  13       23.41       40.39     63.63 o 
 -11   8  13       39.06       68.30     62.71 o 
 -10   8  13       91.36      121.46     61.15 o 
  -9   8  13       15.85       59.53     64.12 o 
  -8   8  13      185.74      307.10     79.88 o 
  -7   8  13      531.56      417.68     80.65 o 
  -6   8  13      851.83      809.34     84.64 o 
  -5   8  13      702.99      795.12     78.82 o 
  -4   8  13     1551.87     1541.72     85.52 o 
  -3   8  13       28.81       33.52     51.12 o 
  -2   8  13      303.55      378.30     69.39 o 
  -1   8  13       13.33       45.21     64.19 o 
   0   8  13      739.52      726.72     88.03 o 
   1   8  13        9.76       39.35     81.65 o 
   2   8  13       19.80       97.46     81.99 o 
   3   8  13       32.84       33.19    106.14 o 
 -12   9  13      521.83      493.46     82.63 o 
 -11   9  13      457.45      535.03     70.64 o 
 -10   9  13      235.65      316.70     68.26 o 
  -9   9  13        1.23       -5.39     76.64 o 
  -8   9  13      616.14      698.91     87.92 o 
  -7   9  13      161.95      212.27     79.06 o 
  -6   9  13      190.32      202.31     75.88 o 
  -5   9  13      208.38      235.35     69.44 o 
  -4   9  13      228.24      268.07     71.41 o 
  -3   9  13       50.80       89.10     65.27 o 
  -2   9  13       10.15        3.30     65.37 o 
  -1   9  13       81.83      132.12     69.02 o 
   0   9  13      122.67      176.91     89.70 o 
   1   9  13       35.85       59.73     84.64 o 
   2   9  13      101.90      162.94    101.07 o 
 -10  10  13        4.06       28.43     93.67 o 
  -9  10  13       76.18      118.24     83.83 o 
  -8  10  13       64.20      117.60     75.95 o 
  -7  10  13      208.00      157.73     80.37 o 
  -6  10  13      317.89      364.54     84.36 o 
  -5  10  13       17.85       28.29     66.81 o 
  -4  10  13      495.64      536.38     77.02 o 
  -3  10  13       10.23      105.45     69.80 o 
  -2  10  13      457.80      492.59     73.68 o 
  -1  10  13       83.96       69.36     90.86 o 
   0  10  13      233.08      227.29     91.97 o 
  -8  11  13      377.83      366.68    119.84 o 
  -7  11  13        1.93        4.78     84.35 o 
  -6  11  13      181.95      218.52     84.35 o 
  -5  11  13      173.06      173.69     63.62 o 
  -4  11  13       58.17       69.27     71.29 o 
  -3  11  13       80.26      121.68     75.09 o 
  -2  11  13       65.22      114.10     71.70 o 
 -14   0  14        6.36        9.88     89.39 o 
 -12   0  14      629.25      600.41     98.59 o 
 -10   0  14     2562.92     2299.72    119.53 o 
  -8   0  14     2522.15     2771.42    118.34 o 
  -6   0  14     1536.74     1748.33    114.71 o 
  -4   0  14     2084.90     1998.45    104.68 o 
  -2   0  14       25.65       31.67     61.31 o 
   0   0  14      776.14      784.67     85.01 o 
   2   0  14      176.19      203.57     85.34 o 
   4   0  14       71.80      120.32     91.78 o 
 -15   1  14        0.26       59.01     67.22 o 
 -14   1  14      480.57      467.11     63.77 o 
 -13   1  14        3.73       11.75     57.27 o 
 -12   1  14     1058.52      988.71     74.11 o 
 -11   1  14       24.63       28.23     54.68 o 
 -10   1  14      115.40      182.59     49.96 o 
  -9   1  14       53.77       94.07     46.44 o 
  -8   1  14       45.87       33.41     47.70 o 
  -7   1  14      477.03      537.65     61.99 o 
  -6   1  14        0.77       35.70     39.77 o 
  -5   1  14       21.83       56.48     40.03 o 
  -4   1  14      102.84      128.46     47.81 o 
  -3   1  14      151.46      156.83     44.11 o 
  -2   1  14     1052.24     1130.95     62.48 o 
  -1   1  14       37.06       80.10     46.59 o 
   0   1  14       39.27       65.26     49.18 o 
   1   1  14       68.82       30.95     50.44 o 
   2   1  14      399.42      443.91     60.92 o 
   3   1  14      183.21      147.24     56.85 o 
   4   1  14      326.04      404.30     66.16 o 
 -15   2  14       28.86       90.92     67.94 o 
 -14   2  14       22.82       16.38     65.78 o 
 -13   2  14       25.37       77.44     60.85 o 
 -12   2  14      414.11      400.46     80.62 o 
 -11   2  14      153.09      204.55     69.72 o 
 -10   2  14     1094.99     1045.22     75.19 o 
  -9   2  14        0.45       51.67     54.46 o 
  -8   2  14      173.25      219.89     60.03 o 
  -7   2  14      155.47      227.26     51.15 o 
  -6   2  14     1141.63     1125.67     76.51 o 
  -5   2  14        2.31       41.99     53.55 o 
  -4   2  14      596.91      625.76     60.34 o 
  -3   2  14      269.94      268.87     54.00 o 
  -2   2  14      391.86      495.40     74.00 o 
  -1   2  14        2.58       24.46     48.69 o 
   0   2  14        6.73        6.68     50.08 o 
   1   2  14      109.34       39.96     53.44 o 
   2   2  14       25.98       47.02     58.09 o 
   3   2  14       49.12       23.77     58.39 o 
   4   2  14      218.04      194.04     63.14 o 
 -15   3  14       74.38      145.06     73.93 o 
 -14   3  14      656.23      671.78     81.12 o 
 -13   3  14        9.25       58.21     66.40 o 
 -12   3  14      469.37      404.11     71.72 o 
 -11   3  14       99.72       52.16     57.24 o 
 -10   3  14      605.38      564.25     67.75 o 
  -9   3  14       14.79        8.19     77.29 o 
  -8   3  14      252.19      302.76     87.29 o 
  -7   3  14     1067.43     1058.61     80.11 o 
  -6   3  14      276.42      212.41     61.73 o 
  -5   3  14      328.72      398.55     62.95 o 
  -4   3  14      212.11      306.86     58.77 o 
  -3   3  14      337.33      414.30     61.75 o 
  -2   3  14        3.81       28.30     48.05 o 
  -1   3  14        1.74       24.52     51.88 o 
   0   3  14      502.47      477.15     61.05 o 
   1   3  14      185.12      143.51     57.18 o 
   2   3  14      304.11      287.60     63.14 o 
   3   3  14      245.28      288.52     62.14 o 
   4   3  14      207.05      245.30     81.16 o 
 -15   4  14        2.15       -0.07     89.70 o 
 -14   4  14       36.07      -20.58     80.91 o 
 -13   4  14       97.52      108.75     74.50 o 
 -12   4  14      399.27      386.60     82.97 o 
 -11   4  14        0.39       47.17     65.08 o 
 -10   4  14      216.30      307.59     67.78 o 
  -9   4  14       84.59      103.92     71.20 o 
  -8   4  14      617.01      574.35     67.24 o 
  -7   4  14       75.93      102.47     64.50 o 
  -6   4  14      120.16      202.49     63.62 o 
  -5   4  14      672.65      664.07     71.81 o 
  -4   4  14      760.99      813.40     70.13 o 
  -3   4  14      497.18      528.29     54.30 o 
  -2   4  14      633.60      656.25     57.25 o 
  -1   4  14      660.61      538.07     61.78 o 
   0   4  14        8.82        1.53     55.77 o 
   1   4  14      271.37      236.48     58.48 o 
   2   4  14      180.04      173.28     60.88 o 
   3   4  14        5.32       76.05     74.97 o 
   4   4  14       72.16      149.90     77.31 o 
 -14   5  14      288.84      345.71     76.61 o 
 -13   5  14       55.72       42.20     67.00 o 
 -12   5  14      252.47      359.77     63.69 o 
 -11   5  14      149.76      196.43     71.31 o 
 -10   5  14      446.34      458.49     71.86 o 
  -9   5  14      277.45      315.72     68.41 o 
  -8   5  14      160.16      156.51     57.34 o 
  -7   5  14      160.95      126.69     57.37 o 
  -6   5  14      236.06      253.10     59.44 o 
  -5   5  14      133.45      168.37     49.15 o 
  -4   5  14      200.37      199.59     45.25 o 
  -3   5  14       50.57      109.54     45.94 o 
  -2   5  14      301.00      350.45     50.08 o 
  -1   5  14      593.40      679.98     59.81 o 
   0   5  14      954.96      951.41     64.59 o 
   1   5  14     1218.21     1197.06     91.48 o 
   2   5  14      335.31      377.30     84.93 o 
   3   5  14      439.44      411.95     85.60 o 
 -14   6  14       10.38       19.39     71.65 o 
 -13   6  14        0.44       25.09     63.15 o 
 -12   6  14       73.26       96.07     73.69 o 
 -11   6  14        2.74       33.41     60.13 o 
 -10   6  14      142.26      242.76     59.61 o 
  -9   6  14       33.18       51.90     58.31 o 
  -8   6  14       17.35       60.04     62.15 o 
  -7   6  14       19.78       56.63     55.43 o 
  -6   6  14       40.47       52.01     58.11 o 
  -5   6  14      707.37      706.75     60.66 o 
  -4   6  14      134.25      136.32     61.97 o 
  -3   6  14     1609.56     1590.95     73.70 o 
  -2   6  14      188.70      173.55     47.76 o 
  -1   6  14      452.15      475.35     57.27 o 
   0   6  14        7.82       51.40     71.17 o 
   1   6  14        9.27       26.20     76.10 o 
   2   6  14        1.64       39.48     80.86 o 
   3   6  14       83.30       41.92     81.70 o 
 -13   7  14        6.58       76.21     83.64 o 
 -12   7  14       64.53       95.44     62.49 o 
 -11   7  14      121.10      134.39     64.53 o 
 -10   7  14      218.51      299.55     65.61 o 
  -9   7  14      694.53      572.04     71.01 o 
  -8   7  14       14.43       40.69     61.39 o 
  -7   7  14      122.56       94.49     62.10 o 
  -6   7  14       67.29      111.96     57.57 o 
  -5   7  14        0.46       59.44     53.35 o 
  -4   7  14       68.46      130.00     64.86 o 
  -3   7  14        4.10       46.73     54.64 o 
  -2   7  14       89.56      113.35     68.11 o 
  -1   7  14      571.04      680.22     65.82 o 
   0   7  14      435.26      382.55     82.69 o 
   1   7  14      821.91      892.89     96.45 o 
   2   7  14      122.07      158.12     86.67 o 
 -12   8  14       17.14       41.46     64.93 o 
 -11   8  14        0.80       56.55     62.72 o 
 -10   8  14       49.35       36.71     67.07 o 
  -9   8  14       76.54       51.66     62.63 o 
  -8   8  14       23.90       65.27     63.05 o 
  -7   8  14      594.70      562.11     68.73 o 
  -6   8  14       72.62       67.07     62.49 o 
  -5   8  14     1574.49     1561.13     77.54 o 
  -4   8  14      199.19      194.86     69.81 o 
  -3   8  14     2021.14     1996.19     98.38 o 
  -2   8  14        9.12       94.17     65.18 o 
  -1   8  14      468.62      508.53     78.33 o 
   0   8  14        1.09       52.55     84.96 o 
   1   8  14        1.41       46.85     81.86 o 
 -11   9  14      317.60      381.24     73.85 o 
 -10   9  14        2.32       50.71     68.32 o 
  -9   9  14      137.92      133.60     68.37 o 
  -8   9  14       21.58       89.93     67.55 o 
  -7   9  14       89.91       46.27     79.82 o 
  -6   9  14       38.51       25.25     73.45 o 
  -5   9  14       88.38      106.84     66.41 o 
  -4   9  14       21.65       34.93     66.30 o 
  -3   9  14       33.26       50.19     69.77 o 
  -2   9  14        0.11       47.16     69.82 o 
  -1   9  14      783.02      732.41    122.16 o 
   0   9  14        0.75       42.46     90.98 o 
  -9  10  14       66.78      107.24     82.37 o 
  -8  10  14        3.38      106.48     81.84 o 
  -7  10  14      522.31      487.91     92.08 o 
  -6  10  14       16.38       20.90     81.10 o 
  -5  10  14     1033.10      959.18     86.65 o 
  -4  10  14        8.51       16.63     75.73 o 
  -3  10  14      120.27      275.05     74.60 o 
  -2  10  14      226.21      238.04     76.09 o 
 -13   0  15      150.41      147.51     92.91 o 
 -11   0  15      148.70      100.19     85.76 o 
  -9   0  15     1454.18     1342.50    169.17 o 
  -7   0  15     1978.19     1805.46    142.53 o 
  -5   0  15      990.87      984.10     69.22 o 
  -3   0  15       20.56       45.67     57.08 o 
  -1   0  15      754.09      815.57     86.69 o 
   1   0  15      204.75      290.34    126.84 o 
   3   0  15      410.96      481.53    158.22 o 
 -15   1  15       36.66       49.96     70.55 o 
 -14   1  15       74.92      127.42     77.86 o 
 -13   1  15       10.73       67.74     78.60 o 
 -12   1  15        4.49       12.40     70.94 o 
 -11   1  15      157.82      150.89     65.67 o 
 -10   1  15       20.11       29.37     58.24 o 
  -9   1  15      334.81      400.16     58.92 o 
  -8   1  15      241.06      196.83     60.01 o 
  -7   1  15      848.37      860.49     63.18 o 
  -6   1  15      312.39      321.98     56.11 o 
  -5   1  15     1049.11     1038.90     63.39 o 
  -4   1  15      101.15       88.36     66.40 o 
  -3   1  15     1636.92     1544.04     75.25 o 
  -2   1  15       10.37       52.78     57.37 o 
  -1   1  15     1335.73     1301.90     88.35 o 
   0   1  15       12.23      -35.31     62.97 o 
   1   1  15      900.56      767.86     78.92 o 
   2   1  15       14.43        3.48     92.64 o 
   3   1  15       71.45      159.84     93.63 o 
 -15   2  15      199.75      254.81     77.44 o 
 -14   2  15       20.83       47.81     73.27 o 
 -13   2  15      286.16      320.00     70.81 o 
 -12   2  15       14.32       59.59     71.55 o 
 -11   2  15      829.40      852.15     74.38 o 
 -10   2  15       10.28       63.17     56.99 o 
  -9   2  15      187.53      185.47     65.54 o 
  -8   2  15     1479.12     1552.13     87.17 o 
  -7   2  15      288.36      330.96     67.22 o 
  -6   2  15       24.28       27.89     59.09 o 
  -5   2  15       19.48       38.98     52.17 o 
  -4   2  15       41.42       79.54     56.50 o 
  -3   2  15      171.32      201.13     55.41 o 
  -2   2  15      194.38      203.15     66.63 o 
  -1   2  15       74.08       64.78     61.25 o 
   0   2  15       68.64       33.87     60.24 o 
   1   2  15      236.69      209.54     70.25 o 
   2   2  15      405.83      389.66     78.38 o 
   3   2  15      702.04      635.43     84.42 o 
 -14   3  15       68.33       50.06     68.33 o 
 -13   3  15       46.25       83.04     68.27 o 
 -12   3  15       19.85       48.79     64.06 o 
 -11   3  15       70.12      134.43     56.51 o 
 -10   3  15       22.96       49.00     73.59 o 
  -9   3  15       23.64       57.11     82.91 o 
  -8   3  15        0.69       42.38     65.42 o 
  -7   3  15       32.40       58.39     61.28 o 
  -6   3  15      224.63      262.54     64.36 o 
  -5   3  15      391.73      395.07     56.68 o 
  -4   3  15      906.64      913.85     71.65 o 
  -3   3  15      802.80      945.96     73.57 o 
  -2   3  15      339.31      382.29     64.41 o 
  -1   3  15      386.91      379.33     71.26 o 
   0   3  15      357.08      303.41     74.39 o 
   1   3  15      341.19      253.22     85.51 o 
   2   3  15        5.32       -8.12     72.03 o 
   3   3  15       33.10        7.56     78.21 o 
 -14   4  15       32.01       46.48     84.65 o 
 -13   4  15      224.88      206.54     87.89 o 
 -12   4  15      373.71      402.34     74.22 o 
 -11   4  15      525.04      575.34     75.66 o 
 -10   4  15      652.69      664.86     73.95 o 
  -9   4  15      772.91      695.48     79.40 o 
  -8   4  15      260.54      295.96     62.91 o 
  -7   4  15       22.71       20.96     65.89 o 
  -6   4  15      963.76      994.59     82.24 o 
  -5   4  15        3.82        0.18     68.73 o 
  -4   4  15       73.11      109.60     61.69 o 
  -3   4  15      131.01      151.22     61.54 o 
  -2   4  15      269.29      274.71     67.57 o 
  -1   4  15      229.96      227.22     70.99 o 
   0   4  15      145.15      118.23     71.47 o 
   1   4  15      150.80      109.85     59.63 o 
   2   4  15      121.34      118.79     78.26 o 
 -13   5  15        9.75       58.41     80.88 o 
 -12   5  15        1.24       11.52     73.71 o 
 -11   5  15        7.93        8.57     71.57 o 
 -10   5  15      117.86      151.16     64.18 o 
  -9   5  15       36.13       53.02     62.95 o 
  -8   5  15      133.72      163.36     63.63 o 
  -7   5  15        8.79       51.33     59.07 o 
  -6   5  15      559.25      593.60     66.36 o 
  -5   5  15       12.75       46.83     61.40 o 
  -4   5  15      235.48      213.87     57.49 o 
  -3   5  15       10.34       33.07     54.68 o 
  -2   5  15      485.54      568.05     63.15 o 
  -1   5  15      663.45      653.50     61.72 o 
   0   5  15      345.83      437.31     69.69 o 
   1   5  15      214.24      161.02     82.09 o 
   2   5  15       32.01      128.95     84.19 o 
 -13   6  15       52.76       74.16     86.56 o 
 -12   6  15      410.49      368.88     69.00 o 
 -11   6  15      503.21      542.02     71.93 o 
 -10   6  15     1188.21     1149.62     87.72 o 
  -9   6  15      493.12      471.38     71.48 o 
  -8   6  15       91.20      156.89     64.78 o 
  -7   6  15       42.14       57.45     59.64 o 
  -6   6  15      111.31      106.91     59.16 o 
  -5   6  15        1.86       86.12     63.57 o 
  -4   6  15        9.27       38.99     55.37 o 
  -3   6  15       68.39       68.29     49.75 o 
  -2   6  15        0.47       -4.45     49.61 o 
  -1   6  15      319.16      285.20     58.83 o 
   0   6  15      242.37      281.36     83.82 o 
   1   6  15      164.52      162.67     81.85 o 
 -12   7  15        0.27       48.45     65.02 o 
 -11   7  15        1.44       21.16     65.18 o 
 -10   7  15       54.74       91.88     68.66 o 
  -9   7  15       65.76      115.79     67.79 o 
  -8   7  15      531.86      510.13     71.69 o 
  -7   7  15      272.68      227.05     64.55 o 
  -6   7  15      653.40      701.73     76.00 o 
  -5   7  15       50.76       92.80     66.37 o 
  -4   7  15     1345.53     1335.00     76.50 o 
  -3   7  15       21.38       89.22     56.57 o 
  -2   7  15      779.10      775.26     70.07 o 
  -1   7  15       84.45       96.59     71.13 o 
   0   7  15       45.08       14.05     81.88 o 
 -11   8  15        2.08       89.78     65.90 o 
 -10   8  15      614.72      621.08     81.17 o 
  -9   8  15      265.33      309.43     72.93 o 
  -8   8  15      350.83      433.10     74.03 o 
  -7   8  15      145.50      180.69     69.20 o 
  -6   8  15       55.30       75.42     61.92 o 
  -5   8  15        3.73       -7.05     66.41 o 
  -4   8  15       30.48       40.98     70.52 o 
  -3   8  15       49.94       91.18     69.09 o 
  -2   8  15       29.97       74.44     61.52 o 
  -1   8  15        0.17       56.89     72.18 o 
  -9   9  15        2.36       74.19     71.83 o 
  -8   9  15      226.18      328.03     74.11 o 
  -7   9  15      127.55      137.97     69.64 o 
  -6   9  15      821.99      863.35    100.60 o 
  -5   9  15      422.31      483.77     79.14 o 
  -4   9  15      227.58      317.00     78.17 o 
  -3   9  15      157.87      194.70     75.72 o 
  -2   9  15      498.12      606.78     98.34 o 
 -14   0  16      933.98     1012.89    171.80 o 
 -12   0  16       88.01      137.26    115.63 o 
 -10   0  16       20.78      -52.61    109.70 o 
  -8   0  16       21.48       97.97     99.15 o 
  -6   0  16     1600.12     1691.09    107.00 o 
  -4   0  16     3239.13     3345.11    215.05 o 
  -2   0  16     1303.22     1306.27    167.98 o 
   0   0  16     1081.12      996.02    164.55 o 
   2   0  16      149.72       71.20    136.20 o 
 -14   1  16        0.60       40.27     82.98 o 
 -13   1  16        6.04      -16.41     87.37 o 
 -12   1  16      310.14      282.64     73.86 o 
 -11   1  16        8.04       67.67     70.24 o 
 -10   1  16     1169.66     1193.81     90.00 o 
  -9   1  16      351.45      405.94     71.11 o 
  -8   1  16     1796.47     1528.70     87.55 o 
  -7   1  16        7.34       31.48     57.06 o 
  -6   1  16      879.99      839.23     77.94 o 
  -5   1  16        1.32       80.45     67.61 o 
  -4   1  16      206.99      297.42     72.54 o 
  -3   1  16       48.95       70.28     56.87 o 
  -2   1  16       35.76       89.94     56.81 o 
  -1   1  16       84.54      111.91     67.92 o 
   0   1  16        0.27       -1.59     92.08 o 
   1   1  16       66.35      181.92    100.83 o 
   2   1  16       64.56       88.51    104.41 o 
 -14   2  16      888.62     1026.57     89.03 o 
 -13   2  16        5.49       14.43     69.82 o 
 -12   2  16      280.49      219.65     76.89 o 
 -11   2  16      121.06      149.86     61.35 o 
 -10   2  16      171.10      209.47     64.25 o 
  -9   2  16      334.80      311.98     68.15 o 
  -8   2  16        5.45      -19.58     67.03 o 
  -7   2  16      300.88      283.42     66.62 o 
  -6   2  16      279.18      374.63     72.79 o 
  -5   2  16        2.20       56.32     70.81 o 
  -4   2  16     1255.78     1286.58     76.87 o 
  -3   2  16       64.66      123.02     54.70 o 
  -2   2  16      402.95      406.19     61.72 o 
  -1   2  16       13.77       42.08     67.05 o 
   0   2  16      314.36      308.88     75.48 o 
   1   2  16       57.30       47.79     75.22 o 
 -14   3  16       31.59       43.13     74.41 o 
 -13   3  16       24.18       85.53     66.12 o 
 -12   3  16      796.33      766.88     81.94 o 
 -11   3  16        6.47       40.95     78.11 o 
 -10   3  16      793.34      860.91     93.60 o 
  -9   3  16       95.45       72.67     71.62 o 
  -8   3  16      467.86      496.81    106.85 o 
  -7   3  16      717.20      673.27     77.98 o 
  -6   3  16      434.70      481.35     80.84 o 
  -5   3  16      359.27      419.76     74.07 o 
  -4   3  16       82.30      106.84     58.75 o 
  -3   3  16       74.58      144.09     61.08 o 
  -2   3  16       31.35       87.99     63.02 o 
  -1   3  16      285.00      236.75     74.86 o 
   0   3  16       54.62       48.54     76.11 o 
   1   3  16       21.74       11.70     77.11 o 
 -13   4  16       36.18      111.97     85.64 o 
 -12   4  16      435.39      397.53     78.00 o 
 -11   4  16        2.59       75.41     68.91 o 
 -10   4  16       37.02       29.77     69.62 o 
  -9   4  16        7.08       10.61     64.24 o 
  -8   4  16        9.96       58.00     71.03 o 
  -7   4  16       13.17       84.16     65.42 o 
  -6   4  16      217.51      256.32     96.86 o 
  -5   4  16       20.57       77.45     72.88 o 
  -4   4  16       46.77       26.18     62.46 o 
  -3   4  16       71.87       99.20     62.60 o 
  -2   4  16      503.73      579.44     72.83 o 
  -1   4  16      154.01      202.06     76.02 o 
   0   4  16       22.34       47.35     75.84 o 
   1   4  16      724.40      560.39    112.53 o 
 -13   5  16       89.19      110.00     89.30 o 
 -12   5  16      149.84      153.90     75.26 o 
 -11   5  16      118.21      138.53     63.31 o 
 -10   5  16      836.39      876.93     85.03 o 
  -9   5  16        2.43       56.52     71.14 o 
  -8   5  16      311.74      337.99     71.16 o 
  -7   5  16      140.30      135.25     63.55 o 
  -6   5  16      424.17      457.46     84.40 o 
  -5   5  16       86.22       78.34     61.59 o 
  -4   5  16        6.16      -16.15     64.79 o 
  -3   5  16      220.71      330.91     63.81 o 
  -2   5  16        8.20       23.90     58.45 o 
  -1   5  16       30.93       64.28     74.05 o 
   0   5  16       92.09      122.59    101.88 o 
 -12   6  16        3.22       19.56     67.10 o 
 -11   6  16       24.37       52.34     64.01 o 
 -10   6  16       98.77      103.24     73.52 o 
  -9   6  16       94.31      106.88     69.45 o 
  -8   6  16        2.64       57.93     65.67 o 
  -7   6  16       96.88       84.36     63.22 o 
  -6   6  16      207.60      193.16     79.16 o 
  -5   6  16        0.70       53.12     61.43 o 
  -4   6  16       21.71       16.26     60.10 o 
  -3   6  16       72.77       82.94     58.86 o 
  -2   6  16       10.54       48.98     73.03 o 
  -1   6  16      136.25      160.78     85.06 o 
 -11   7  16      130.30      134.44     68.17 o 
 -10   7  16       24.19       31.27     70.00 o 
  -9   7  16       16.00        5.77     70.53 o 
  -8   7  16      177.77      266.71     70.64 o 
  -7   7  16       14.82       -1.41     81.39 o 
  -6   7  16        1.75       77.96     76.06 o 
  -5   7  16      159.34      199.54     62.93 o 
  -4   7  16        0.47       57.43     62.05 o 
  -3   7  16      345.64      330.05     74.58 o 
  -2   7  16       48.73       71.54     84.32 o 
  -9   8  16        3.09       14.13     72.07 o 
  -8   8  16       81.09       59.22     66.74 o 
  -7   8  16        5.02       32.42     80.57 o 
  -6   8  16        6.26       20.26     82.44 o 
  -5   8  16        2.16        1.74     74.09 o 
  -4   8  16       33.61       84.70     73.85 o 
  -3   8  16       96.37       66.00     77.31 o 
 -13   0  17       40.33      225.07    143.59 o 
 -11   0  17      382.58      322.12    138.18 o 
  -9   0  17      560.70      604.81    125.92 o 
  -7   0  17      532.63      536.25    152.55 o 
  -5   0  17     1152.46     1205.13    177.87 o 
  -3   0  17     1091.24      942.88    152.29 o 
  -1   0  17      648.35      734.02    155.59 o 
 -13   1  17      241.32      283.16    101.69 o 
 -12   1  17       11.36       15.34     81.52 o 
 -11   1  17       64.21       26.17     88.01 o 
 -10   1  17       56.26       77.94     82.49 o 
  -9   1  17      302.28      308.36     91.44 o 
  -8   1  17       15.74       13.89     78.19 o 
  -7   1  17       16.78       35.51     92.16 o 
  -6   1  17       58.50       19.62     94.53 o 
  -5   1  17      163.34      144.68     91.56 o 
  -4   1  17        0.32      -16.54     93.92 o 
  -3   1  17      121.20      208.16    100.27 o 
  -2   1  17        0.30        5.99     95.75 o 
  -1   1  17      159.06      263.48     98.21 o 
   0   1  17       18.99      -12.10    102.39 o 
 -13   2  17      108.80      130.20     86.98 o 
 -12   2  17       10.71       27.08     74.25 o 
 -11   2  17      118.32      129.55     73.41 o 
 -10   2  17      132.22      129.14     90.16 o 
  -9   2  17      268.13      282.66     88.14 o 
  -8   2  17      107.82      120.67     84.27 o 
  -7   2  17      335.49      361.68    115.11 o 
  -6   2  17       30.89       55.27     95.32 o 
  -5   2  17      191.71      171.66     97.48 o 
  -4   2  17        0.77        2.97     88.00 o 
  -3   2  17      107.54      122.83     74.53 o 
  -2   2  17       76.49       86.58     75.07 o 
  -1   2  17      463.92      452.92    108.83 o 
   0   2  17        1.64       49.13    103.45 o 
 -12   3  17       30.91        8.07     84.60 o 
 -11   3  17      494.46      448.77     91.24 o 
 -10   3  17      197.88      220.86     71.52 o 
  -9   3  17       11.85       37.61     76.70 o 
  -8   3  17       23.35       47.71     72.45 o 
  -7   3  17      101.00      141.57     90.27 o 
  -6   3  17       33.72       60.19     75.87 o 
  -5   3  17        8.33       47.11     77.11 o 
  -4   3  17      180.13      170.13     65.05 o 
  -3   3  17      333.52      363.17     69.96 o 
  -2   3  17       70.42      152.38     66.92 o 
  -1   3  17      101.11      123.61     76.58 o 
 -12   4  17       33.57       84.36     77.83 o 
 -11   4  17      101.05       78.57     65.64 o 
 -10   4  17      221.09      324.18     73.11 o 
  -9   4  17      106.68      173.00     64.84 o 
  -8   4  17      365.38      390.75     78.23 o 
  -7   4  17      522.76      441.64    119.79 o 
  -6   4  17      575.55      572.23     85.81 o 
  -5   4  17      118.78      101.63     81.60 o 
  -4   4  17      481.64      436.06     72.66 o 
  -3   4  17      107.72      124.40     66.33 o 
  -2   4  17       12.87       87.66     69.54 o 
  -1   4  17       51.89       67.91     81.25 o 
 -11   5  17       73.72       91.15     70.39 o 
 -10   5  17      106.08       90.53     71.09 o 
  -9   5  17       36.78       33.80     66.89 o 
  -8   5  17      289.70      357.40     70.51 o 
  -7   5  17      160.33      209.74     83.38 o 
  -6   5  17       31.95       81.43     69.03 o 
  -5   5  17       75.12      122.87     68.42 o 
  -4   5  17        1.08       18.76     61.19 o 
  -3   5  17        2.34       11.51     61.47 o 
  -2   5  17       64.24       84.75     73.33 o 
 -10   6  17      256.93      283.30     72.94 o 
  -9   6  17      405.19      436.49     76.79 o 
  -8   6  17      430.39      611.12     98.96 o 
  -7   6  17       20.51       80.39     83.06 o 
  -6   6  17      668.98      651.75     78.53 o 
  -5   6  17       67.30      101.14     72.55 o 
  -4   6  17      307.06      287.26     65.94 o 
  -3   6  17       64.07       73.69     74.80 o 
  -8   7  17      175.41      240.03     91.00 o 
  -7   7  17       89.03      125.84     88.64 o 
  -6   7  17       66.14       90.97     72.55 o 
  -5   7  17       35.58       77.94     71.08 o 
 -12   0  18      187.36      219.01    138.31 o 
 -10   0  18     1433.14     1476.62    171.14 o 
  -8   0  18      240.37      164.55    135.41 o 
  -6   0  18       71.48      127.50    148.07 o 
  -4   0  18       17.69      172.73    145.96 o 
  -2   0  18      108.05      158.75    154.80 o 
 -11   1  18      119.07      149.06     88.44 o 
 -10   1  18        0.12       -0.21     88.03 o 
  -9   1  18        4.75       36.78     89.53 o 
  -8   1  18      192.27      260.90    102.12 o 
  -7   1  18       49.12       60.75     98.65 o 
  -6   1  18      829.95      883.93    115.62 o 
  -5   1  18       83.07       66.63     97.83 o 
  -4   1  18     1159.55     1279.13    128.02 o 
  -3   1  18      134.56      188.57    103.01 o 
  -2   1  18     1200.94     1224.65    139.37 o 
 -11   2  18        5.58       41.01    126.97 o 
 -10   2  18      763.34      835.93    110.32 o 
  -9   2  18        6.85       22.31     87.22 o 
  -8   2  18     1039.64      985.21    120.67 o 
  -7   2  18       10.24       12.91    104.28 o 
  -6   2  18      294.08      276.41    102.94 o 
  -5   2  18        6.12       29.75    102.98 o 
  -4   2  18       21.49      117.11    107.22 o 
  -3   2  18      155.16      217.56    104.79 o 
 -11   3  18        0.05       81.02     87.47 o 
 -10   3  18       30.66       43.10     95.64 o 
  -9   3  18        7.33       -3.16    140.03 o 
  -8   3  18       77.05       27.69    142.01 o 
  -7   3  18        1.04      -38.22    102.98 o 
  -6   3  18      277.44      339.70    102.26 o 
  -5   3  18        0.70       56.61    102.13 o 
  -4   3  18      266.73      384.37    106.37 o 
  -3   3  18        7.61       83.86     80.52 o 
 -10   4  18      496.83      551.49     83.08 o 
  -9   4  18       13.56       34.60     88.20 o 
  -8   4  18     1211.08     1199.80    109.41 o 
  -7   4  18        7.02       -4.20     83.47 o 
  -6   4  18      714.73      761.45     97.00 o 
  -5   4  18       22.51       51.90     87.63 o 
  -4   4  18       19.17       46.75     70.92 o 
  -8   5  18      122.68      198.15     87.04 o 
  -7   5  18      152.10      252.26     77.92 o 
  -6   5  18      105.36      115.12     76.88 o 
  -7   0  19        1.46      159.94    160.73 o 
  -8   1  19        0.35        8.60    110.90 o 
  -7   1  19      178.08      261.72    102.55 o 
                                                 
